# Supplementary material for: Biochemical mechanisms determine the functional compatibility of heterologous genes
Source: Nat Commun. 2018 Feb 6;9:522. doi: 10.1038/s41467-018-02944-3 (PMC5802803; doi:10.1038/s41467-018-02944-3)
Supplement: Supplementary file 4 — Supplementary Data 1 [file 41467_2018_2944_MOESM4_ESM.xlsx]

## Sheet: Supplementary Data 1
Cluster No	Sequence	Gene name	Mechanism	Drug class	Gram affiliation	Functional in E. coli	MaxMIC	GeneLength (bp)	GC (%)	CAI E. coli	mRNA folding (kcal/mol)	Avg 16s Dist to E coli (%)	Growth reduction (%)	StdError of growth reduction (%)
222	ATGGCGGGCCGTTTTGTATGGAAACCAGACCCTATGTTCAAAACGACGCTCTGCACCTTATTAATTACCGCCTCTTGCTCCACATTTGCCGCCCCTCAACAAATCAACGATATTGTGCATCGCACAATTACCCCGCTTATAGAGCAACAAAGGATCCCCGGTATGGCGGTAGCGGTAATTTATCAGGGTAAACCTTATTACTTTACCTGGGGCTATGCGGACATCGCCAAAAAGCAGCCCGTCACACAGCAAACGTTGTTTGAGTTAGGTTCGGTCAGCAAAACATTTACGGGCGTGCTTGGTGGCGACGCTATTGCTCGAGGGGAAATCAAGTTAAGCGATCCCACAACAAAATACTGGCCTGAACTTACCGCTAAACAGTGGAATGGGATCACACTA…	CMY-47 (C)	DrugMod	Blac	Neg	Yes	30	1164	50	0.264	-14	0.0205016	7.35	0.766
135	ATGATAGGCAGCTTAACCGCGCGCATCTTCGCCATCTTCTGGCTGACGCTGGCGCTGGTGTTGATGTTGGTTTTGATGTTACCCAAGCTCGATTCACGCCAGATGACCGAGCTTCTGGATAGCGAACAGCGTCAGGGTCTGATGATTGAGCAGCATGTTGAAGCGGAGCTGGCGAACGATCCGCCCAACGATTTAATGTGGTGGCGGCGTCTGTTCCGGGCGATTGATAAGTGGGCACCGCCAGGACAGCGTTTGTTATTGGTGACCACCGAAGGCCGCGTGATCGGCGCTGAACGCAGCGAAATGCAGATCATTCGTAACTTTATTGGTCAGGCCGATAACGCCGATCATCCGCAGAAGAAAAAGTATGGCCGCGTGGAACTGGTCGGTCCGTTCTCC…	CpxA	Reg	Ami	Neg	Yes	2	1374	54.6	0.365	-12.9	0.0205392	4.05	0.351
229	ATGAACAGAAGAAGAAAGCTGTTAATACCGTTGTTATTCTGCGGCGCGATGCTCACCGCCTGCGATGACAAATCGGCGGAAAACGCCGCCGCCATGACGCCTGAGGTCGGTGTCGTCACACTCTCCCCCGGTTCGGTCAATGTGTTGAGCGAATTGCCCGGTAGAACCGTTCCTTATGAAGTTGCCGAGATACGTCCCCAGGTGGGCGGTATTATCATTAAACGCAACTTTATCGAAGGCGATAAAGTGAACCAGGGCGATTCGCTGTATCAGATTGATCCTGCACCTTTACAGGCCGAGCTAAACTCCGCCAAAGGCTCGCTGGCGAAAGCGCTCTCTACCGCCAGCAATGCCCGCATCACCTTTAACCGCCAGGCATCGTTGCTGAAGACCAACTAC…	mdtE	Efflux	Tet	Neg	Yes	30	1158	54.6	0.278	-10.8	0.0205497	1.69	0.12
171	ATGACATGGAGAACGACCAGAACACTTTTACAGCCTCAAAAGCTGGAGTTCAATGAGTTTGAGATTCTTAATCCCGTAGTTGAGGGCGCCCGAATTGTCGGCATTGGCGAGGGTGCTCACTTTGTCGCGGAGTTCTCACTGGCTAGAGCTAGTCTTATTCGCTATTTTGTCGAGAGGCATGATTTTAATGCGATTGGTTTGGAATGTGGGGCGATTCAGGCATCCCGGCTATCTGAATGGCTCAACTCAACAGCCGGTGCTCATGAACTTGAGCGATTTTCGGATACCCTGACCTTTTCTTTGTATGGCTCAGTGCTGATTTGGGTTAAATCATATCTACGCGAATCAGGAAGAAAACTGCAGTTAGTCGGAATCGATTTACCCAACACCTTGAATCCA…	EreA	DrugMod	Mac	Neg	Yes	30	1227	50	0.195	-8.8	0.0212	7.83	0.405
419	ATGATAAAAAGTTCGTGGCGTAAAATTGCAATGCTAGCCGCCGCCGTTCCGCTGCTGCTGGCGAGCGGCGCACTGTGGGCCAGTACCGATGCTATCCATCAGAAGCTGACAGATCTCGAGAAGCGTTCAGGCGGCAGGTTGGGCGTGGCGCTAATCAACACGGCAGATAATTCTCAAATCTTATATCGCGGCGACGAGCGTTTTGCCATGTGCAGCACCAGTAAAGTGATGGCCGCCGCCGCGGTATTAAAACAGAGCGAAAGCAATAAAGAGGTGGTAAATAAAAGGCTGGAGATTAACGCAGCCGATTTGGTGGTCTGGAGTCCGATTACCGAAAAACATCTCCAGAGCGGAATGACGCTGGCTGAGCTAAGCGCGGCGACGCTGCAATATAGCGAC…	OXY-2-2 (A)	DrugMod	Blac	Neg	Yes	30	873	56.5	0.309	-12.2	0.0212	9.52	0.74
413	ATGGTTAAAAAATCACTGCGCCAGTTCACGCTGATGGCGACGGCAACCGTCACGCTGTTGTTAGGAAGTGTGCCGCTGTATGCGCAAACGGCGGACGTACAGCAAAAACTTGCCGAATTAGAGCGGCAGTCGGGAGGCAGACTGGGTGTGGCATTGATTAACACAGCAGATAATTCGCAAATACTTTATCGTGCTGATGAGCGCTTTGCGATGTGCAGCACCAGTAAAGTGATGGCCGCGGCCGCGGTGCTGAAGAAAAGTGAAAGCGAACCGAATCTGTTAAATCAGCGAGTTGAGATCAAAAAATCTGACCTTGTTAACTATAATCCGATTGCGGAAAAGCACGTCAATGGGACGATGTCACTGGCTGAGCTTAGCGCGGCCGCGCTACAGTACAGC…	CTX-M-15 (A)	DrugMod	Blac	Neg	Yes	30	876	54.9	0.299	-11	0.025077	9.62	1.036
371	ATGACCGTAGTCACGACCGCCGATACCTCCCAACTGTACGCACTTGCAGCCCGACATGGGCTCAAGCTCCATGGCCCGCTGACTGTCAATGAGCTTGGGCTCGACTATAGGATCGTGATCGCCACCGTCGACGATGGACGTCGGTGGGTGCTGCGCATCCCGCGCCGAGCCGAGGTAAGCGCGAAGGTCGAACCAGAGGCGCGGGTGCTGGCAATGCTCAAGAATCGCCTGCCGTTCGCGGTGCCGGACTGGCGCGTGGCCAACGCCGAGCTCGTTGCCTATCCCATGCTCGAAGACTCGACTGCGATGGTCATCCAGCCTGGTTCGTCCACGCCCGACTGGGTCGTGCCGCAGGACTCGGAGGTCTTCGCGGAGAGCTTCGCGACCGCGCTCGCCGCC…	mphA	DrugMod	Mac	Neg	Yes	2	906	65.6	0.234	-15.1	0.0252967	21.11	0.768
734	ATGAACTCGGAATCAGTACGCATTTATCTCGTTGCTGCGATGGGAGCCAATCGGGTTATTGGCAATGGTCCTAATATCCCCTGGAAAATTCCGGGTGAGCAGAAGATTTTTCGCAGACTCACTGAGGGAAAAGTCGTTGTCATGGGGCGAAAGACCTTTGAGTCTATCGGCAAGCCTCTACCGAACCGTCACACATTGGTAATCTCACGCCAAGCTAACTACCGCGCCACTGGCTGCGTAGTTGTTTCAACGCTGTCGCACGCTATCGCTTTGGCATCCGAACTCGGCAATGAACTCTACGTCGCGGGCGGAGCTGAGATATACACTCTGGCACTACCTCACGCCCACGGCGTGTTTCTATCTGAGGTACATCAAACCTTCGAGGGTGACGCCTTCTTC…	dfrA12	ResTarget	Tri	Neg	Yes	30	498	51.2	0.262	-12.5	0.0256148	-3.36	-0.266
356	ATGCGTTATATTCGCCTGTGTATTATCTCCCTGTTAGCCACCCTGCCGCTGACGGTACACGCCAGCCCGCAGCCGCTTGAGCAAATTAAACAAAGCGAAAGCCAGCTGTCGGGCCGCGTAGGCATGATAGAAATGGATCTGGCCAGCGGCCGCACGCTGACCGCCTGGCGCGCCGATGAACGCTTTCCCATGATGAGCACCTTTAAAGTAGTGCTCTGCGGCGCAGTGCTGGCGCGGGTGGATGCCGGTGACGAACAGCTGGAGCGAAAGATCCACTATCGCCAGCAGGATCTGGTGGACTACTCGCCGGTCAGCGAAAAACATCTTGCCGACGGCATGACGGTCGGCGAACTCTGCGCCGCCGCCATTACCATGAGCGATAACAGCGCCGCCAATCTG…	SHV-74 (A)	DrugMod	Blac	Neg	Yes	30	861	63	0.304	-20.7	0.02592	19.42	1.568
406	ATGTCACTGTATCGCCGTCTAGTTCTGCTGTCTTGTCTCTCATGGCCGCTGGCTGGCTTTTCTGCCACCGCGCTGACCAACCTCGTCGCGGAACCATTCGCTAAACTCGAACAGGACTTTGGCGGCTCCATCGGTGTGTACGCGATAGATACCGGCTCAGGCGCAACTGTAAGTTACCGCGCTGAGGAGCGCTTCCCACTGTGCAGCTCATTCAAGGGCTTTCTTGCTGCCGCTGTGCTGGCTCGCAGCCAGCAGCAGGCCGGCTTGCTGGACACACCCATCCGTTACGGCAAAAATGCGCTGGTTCCGTGGTCACCCATCTCGGAAAAATATCTGACAACAGGCATGACGGTGGCGGAGCTGTCCGCGGCCGCCGTGCAATACAGTGATAACGCCGCC…	KPC-7 (A)	DrugMod	Blac	Neg	Yes	30	882	61.2	0.3	-11.8	0.0261601	7.96	0.356
471	ATGAAAAAAATTTTGCTGCTGCATATGTTGGTGTTCGTTTCCGCCACTCTCCCAATCAGTTCCGTGGCTTCTGATGAGGTTGAAACGCTTAAATGCACCATCATCGCAGACGCCATTACCGGAAATACCTTATATGAGACCGGAGAATGTGCCCGTCGTGTGTCTCCGTGCTCGTCTTTTAAACTTCCATTGGCAATCATGGGGTTTGATAGTGGAATCTTGCAGTCGCCAAAATCACCTACGTGGGAATTGAAGCCGGAATACAACCCGTCTCCGAGAGATCGCACATACAAACAAGTCTATCCGGCGCTATGGCAAAGCGACTCTGTTGTCTGGTTCTCGCAGCAATTAACAAGCCGTCTGGGAGTTGATCGGTTCACGGAATACGTAAAGAAATTT…	OXA-9 (D)	DrugMod	Blac	Neg	Yes	30	825	49.5	0.238	-10.2	0.0262924	2.88	0.264
615	ATGGCTCTGGCACTCGTTGGCGAAAAAATTGACAGAAACCGTTTCACCGGTGAGAAAATTGAAAATAGTACATTTTTTAACTGTGATTTTTCAGGTGCCGACCTAAGTGGTACTGAATTTATCGGCTGTCAGTTCTATGATCGTGAAAGCCAGAAAGGGTGCAATTTTAGTCGTGCAATGCTGAAAGATGCCATTTTTAAAAGCTGTGATTTATCCATGGCGGATTTTCGCAATGCCAGTGCGCTGGGCATTGAAATTCGCCACTGCCGCGCACAAGGCGCAGATTTCCGCGGCGCAAGCTTTATGAATATGATCACTACACGCACCTGGTTTTGCAGCGCATATATCACTAACACAAATCTAAGCTACGCCAATTTTTCGAAAGTCGTGCTGGAAAAG…	qnrB	TargetMod	Flq	Neg	Yes	10	645	47.3	0.329	-16.4	0.0268779	6.93	1.074
555	ATGAACATCAACGATGCCCTCACCTCCATCCTGGCCTCAAAAAAATACCGCGCCCTTTGCCCGGATACCGTGCGGCGCATCCTGACTGAGGAATGGGGGCGGCATAAATCCCCCAAACAGACCGTAGAGGCTGCACGCACCCGGCTGCATGGAATTTGCGGGGCATATGTCACCCCGGAATCGCTCAAGGCTGCTGCCGCCGCGCTTTCTGCGGGCGATGTAAAAAAGGCATTGTCGCTGCATGCCTCCACCAAGGAGCGACTGGCCGAGCTGGATACCCTGTACGATTTTATCTTTTCAGCCGAAACTCCCCGCCGCGTGCTGGATATCGCCTGCGGTCTTAACCCCTTGGCGCTATACGAGCGCGGCATTGCATCCGTGTGGGGCTGTGATATCCAC…	RmtB	TargetMod	Mul	Neg	Yes	30	756	56.6	0.244	-13.7	0.027492	3.42	0.196
416	ATGGTGACAAAGAGAATGCAACGGATGATGTTCGCGGCGGCGGCGTGCATTCCGCTGCTGCTGGGCAGCGCGCCGCTTTATGCGCAGACGAGTGCGGTGCAGCAAAAGCTGGCGGCGCTGGAGAAAAGCAGCGGAGGGCGGCTGGGCGTCGCGCTCATCGATACCAAAGATAATACGCAGGTGCTTTATCGCGGTGATGAACGCTTTCCAATGTGCAGTACCAGTAAAGTTATGGCGGCCGCGGCGGTGCTTAAGCAGAGTGAAACGCAAAAGCAGCTGCTTAATCAGCCTGTCGAGATCAAGCCTGCCGATCTGGTTAACTACAATCCGATTGCCGAAAAACACGTCAACGGCACAATGACGCTGGCAGAACTGAGCGCGGCCGCGTTGCAGTACAGC…	CTX-M-13 (A)	DrugMod	Blac	Neg	Yes	30	876	60	0.304	-10.2	0.0290516	11.86	1.356
420	ATGAAAAACACAATACATATCAACTTCGCTATTTTTTTAATAATTGCAAATATTATCTACAGCAGCGCCAGTGCATCAACAGATATCTCTACTGTTGCATCTCAATTATTTGAAGGAACTGAAGGTTGTTTTTTACTTTACGATGCATCCACAAACGCTGAAATTGCTCAATTCAATAAAGCAAAGTGCGCAGCGCAAATGGCACCAGATTCAACTTTCAAGATCGCATTATCACTTATGGCATTTGATGCGGAAATAATAGATCAGAAAACCATATTCAAATGGGATAAAATCCCAAAAGGAATGGAAATTTGGAACAGCAATCATACACCAAAGACGTGGATGCAATTTTCTGTTGTTTGGGTTTCGCAAGAAATAACCCAAAAAATTGGATTAAAT…	OXA-47 (D)	DrugMod	Blac	Neg	Yes	30	831	34.1	0.196	-6.9	0.0302717	3.97	0.387
631	ATGGAAACCTACAATCATACATATCGGCACCACAACTTTTCACATAAAGACTTAAGTGATCTCACCTTCACCGCTTGCACATTCATTCGCAGCGACTTTCGACGTGCTAACTTGCGTGATACGACATTCGTCAACTGCAAGTTCATTGAACAGGGTGATATCGAAGGCTGCCACTTTGATGTCGCAGATCTTCGTGATGCAAGTTTCCAACAATGCCAACTTGCGATGGCAAACTTCAGTAATGCCAATTGCTACGGTATAGAGTTCCGTGCGTGTGATTTAAAAGGTGCCAACTTTTCCCGAACAAACTTTGCCCATCAAGTGAGTAATCGTATGTACTTTTGCTCAGCATTTATTTCTGGATGTAATCTTTCCTATGCCAATATGGAGAGGGTTTGT…	QnrS1	TargetMod	Flq	Both	Yes	5	657	43.8	0.254	-8.9	0.0307309	-4.32	-0.303
779	ATGGACATCAGGCAAATGAACAAAACCCATCTGGAGCACTGGCGCGGATTGCGAAAACAGCTCTGGCCTGGTCACCCGGATGACGCCCATCTGGCGGACGGCGAAGAAATTCTGCAAGCCGATCATCTGGCATCATTTATTGCGATGGCAGACGGGGTGGCGATTGGCTTTGCGGATGCCTCAATCCGCCACGATTATGTCAATGGCTGTGACAGTTCGCCCGTGGTTTTCCTTGAAGGTATTTTTGTTCTCCCCTCATTCCGTCAACGCGGCGTAGCGAAACAATTGATTGCAGCGGTGCAACGATGGGGAACGAATAAAGGGTGTCGGGAAATGGCCTCCGATACCTCGCCGGAAAATACAATTTCCCAGAAAGTTCATCAGGCGTTAGGATTTGAG…	aac(6')-Iy	DrugMod	Ami	Neg	Yes	2	438	51.8	0.24	-9	0.0331	2.77	0.157
236	ATGATGAAAAAATCCCTTTGCTGCGCCCTGCTGCTGGGCCTCTCTTGCTCTGCTCTCGCCGCGCCAGTATCAGAAAAACAGCTGGCGGAGGTGGTCGCGAATACGGTTACCCCGCTGATGAAAGCCCAGTCTGTTCCAGGCATGGCGGTGGCCGTTATTTATCAGGGAAAATCGCACTATTACACGTTCGGTAAAGCCGATGTTGCGGCGAATAAACCCGTTACGCCTCAGACCCTGTTCGAGCTGGGTTCTATAAGTAAAACCTTCACCGGCGTTTTAGGTGGGGATGCCATTGCTCGCGGTGAAATTTCGCTGGACGATCCGGTGACCAGATACTGGCCACAGCTGACGGGCAAGCAGTGGCAGGGTATTCGTATGCTGGATCTCGCCACCTACACC…	ACT-20 (C)	DrugMod	Blac	Neg	Yes	30	1146	57.5	0.339	-13.1	0.0333611	9.19	0.578
411	ATGTCACTTAATGTAAAACAAAGTAGAATAGCCATCTTGTTTATCTCTTGTTTATTTTCAATATCATTTTTCTCACAGGCCAATACAAAGGGTATCGATGAGATTAAAAACCTTGAAACAGATTTCAATGGTAGAGTTGGTGTCTACGCTTTAGACACTGGCTCAGGTAAATCATTTTCGTACAAAGCAAATGAACGATTTCCATTATGTAGTTCTTTCAAAGGCTTTTTAGCTGCTGCTGTATTAAAAGGCTCTCAAGATAATCAACTCAATCTTAATCAGATCGTGAATTACAATACAAGAAGTTTAGAGTTCCATTCACCCATCACAACTAAATATAAAGATAATGGAATGTCATTAGGTGATATGGCTGCTGCCGCTTTACAATATAGCGACAAT…	IMI-3 (A)	DrugMod	Blac	Neg	Yes	30	879	39	0.247	-8.1	0.0334	9.72	0.661
632	ATGGATATTATTGATAAAGTTTTTCAGCAAGAGGATTTCTCACGCCAGGATTTGAGTGACAGCCGTTTTCGCCGCTGCCGCTTTTATCAGTGTGACTTCAGCCACTGTCAGCTGCAGGATGCCAGTTTCGAGGATTGCAGTTTCATTGAAAGCGGCGCCGTTGAAGGGTGTCACTTCAGCTATGCCGATCTGCGCGATGCCAGTTTCAAGGCCTGCCGTCTGTCTTTGGCCAACTTCAGCGGTGCCAACTGCTTTGGCATAGAGTTCAGGGAGTGCGATCTCAAGGGCGCCAACTTTTCCCGGGCCCGCTTCTACAATCAAGTCAGCCATAAGATGTACTTCTGCTCGGCTTATATCTCAGGTTGCAACCTGGCCTATACCAACTTGAGTGGCCAATGC…	qnrA	TargetMod	Flq	Neg	Yes	2	657	53.3	0.292	-7.3	0.0343729	-3.71	-0.349
750	TTGAAAATTTCATTGATTTCTGCAACGTCAGAAAATGGCGTAATCGGTAATGGCCCTGATATCCCATGGTCAGCAAAAGGTGAGCAGTTACTCTTTAAAGCGCTCACATATAATCAGTGGCTCCTTGTTGGAAGGAAAACATTTGACTCTATGGGTGTTCTTCCAAATCGAAAATATGCAGTAGTGTCGAGGAAAGGAATTTCAAGCTCAAATGAAAATGTATTAGTCTTTCCTTCAATAGAAATCGCTTTGCAAGAACTATCGAAAATTACAGATCATTTATATGTCTCTGGTGGCGGTCAAATCTACAATAGTCTTATTGAAAAAGCAGATATAATTCATTTGTCTACTGTTCACGTTGAGGTTGAAGGTGATATCAATTTTCCTAAAATTCCAGAG…	dfrA7	ResTarget	Tri	Neg	Yes	30	474	34.6	0.19	-10	0.0346752	10.63	1.372
199	ATGCAACAACGACGTGCGCTCGCGCTACTGACGCTGGGTAGCCTGCTGCTAGCCCCTTGTACTTATGCCAGCGGGGAGGCTCCGCTGACCGCCGCTGTGGACGGCATTATCCAGCCGATGCTCAAGGAGTATCGGATCCCGGGGATGGCGGTCGCCGTGCTGAAAGATGGCAAGGCCCACTATTTCAACTATGGGGTTGCCAACCGCGAGAGTGGCCAGCGCGTCAGCGAGCAGACGCTGTTCGAGATTGGCTCGGTCAGCAAGACCCTGACCGCGACCCTCGGTGCCTATGCTGCGGTCAAGGGGGGCTTTGAGCTGGATGACAAGGTGAGCCACCACGCCCCTTGGCTCAAAGGTTCCGCTTTCGATGGTGTGACTATGGCCGAGCTTGCCACCTAC…	FOX-2 (C)	DrugMod	Blac	Neg	Yes	30	1149	60.8	0.285	-11.4	0.0364667	5.62	0.371
645	ATGAATTTTACCCGGATTGACCTGAATACCTGGAATCGCAGGGAACACTTTGCCCTTTATCGTCAGCAGATTAAATGCGGATTCAGCCTGACCACCAAACTCGATATTACCGCTTTGCGTACCGCACTGGCGGAGACAGGTTATAAGTTTTATCCGCTGATGATTTACCTGATCTCCCGGGCTGTTAATCAGTTTCCGGAGTTCCGGATGGCACTGAAAGACAATGAACTTATTTACTGGGACCAGTCAGACCCGGTCTTTACTGTCTTTCATAAAGAAACCGAAACATTCTCTGCACTGTCCTGCCGTTATTTTCCGGATCTCAGTGAGTTTATGGCAGGTTATAATGCGGTAACGGCAGAATATCAGCATGATACCAGATTGTTTCCGCAGGGAAAT…	catII-1	DrugMod	Chl	Neg	Yes	5	642	43.6	0.293	-9.7	0.0370467	-0.87	-0.107
623	ATGGAGAAAAAAATCACTGGATATACCACCGTTGATATATCCCAATGGCATCGTAAAGAACATTTTGAGGCATTTCAGTCAGTTGCTCAATGTACCTATAACCAGACCGTTCAGCTGGATATTACGGCCTTTTTAAAGACCGTAAAGAAAAATAAGCACAAGTTTTATCCGGCCTTTATTCACATTCTTGCCCGCCTGATGAATGCTCATCCGGAATTCCGTATGGCAATGAAAGACGGTGAGCTGGTGATATGGGATAGTGTTCACCCTTGTTACACCGTTTTCCATGAGCAAACTGAAACGTTTTCATCGCTCTGGAGTGAATACCACGACGATTTCCGGCAGTTTCTACACATATATTCGCAAGATGTGGCGTGTTACGGTGAAAACCTGGCCTAT…	catI	DrugMod	Chl	Both	Yes	30	660	44.7	0.3	-11.5	0.0377174	10.27	0.355
513	ATGCGTGTATTAGCCTTATCGGCTGTGTTTTTGGTGGCATCGATTATCGGAATGCCTGCGGTAGCAAAGGAATGGCAAGAAAACAAAAGTTGGAATGCTCACTTTACTGAACATAAATCACAGGGCGTAGTTGTGCTCTGGAATGAGAATAAGCAGCAAGGATTTACCAATAATCTTAAACGGGCGAACCAAGCATTTTTACCCGCATCTACCTTTAAAATTCCCAATAGCTTGATCGCCCTCGATTTGGGCGTGGTTAAGGATGAACACCAAGTCTTTAAGTGGGATGGACAGACGCGCGATATCGCCACTTGGAATCGCGATCATAATCTAATCACCGCGATGAAATATTCAGTTGTGCCTGTTTATCAAGAATTTGCCCGCCAAATTGGCGAGGCA…	OXA-370 (D)	DrugMod	Blac	Both	Yes	30	798	44.6	0.219	-12.8	0.0385824	23.9	3.148
410	ATGATGAGAAAAAGCGTAAGGCGGGCGATATTAATGACGACAGCCTGTGTTTCGCTGCTGTTGGCCAGTGTGCCGCTGTATGCCCAAGCGAACGATATTCAGCAAAAGCTGGCGGCGCTGGAGAAAAGCAGCGGGGGACGACTGGGTGTGGCGTTGATTAACACCGCCGATAACACGCAGACGCTCTACCGCGCCGACGAGCGTTTTGCTATGTGCAGCACCAGTAAAGTGATGGCGGCGGCGGCGGTGCTTAAGCAAAGTGAAACGCAAAAAGACTTACTGAGTCAGCGGGTTGAAATTAAGTCCTCAGACTTGATTAACTACAACCCAATCGCTGAAAAGCACGTCAATGGCACGATGACACTCGGGGAGCTGAGCGCGGCGGCGCTGCAGTACAGC…	CTX-M-78 (A)	DrugMod	Blac	Neg	Yes	30	876	57.6	0.271	-6.7	0.0396	4.19	0.327
167	ATGATGAAAAAATCGTTATGCTGCGCTCTGCTGCTGACAGCCTCTTTCTCCACATTTGCTGCCGCAAAAACAGAACAACAGATTGCCGATATCGTTAACCGCACCATCACACCGCTGATGCAGGAGCAGGCTATTCCGGGTATGGCCGTTGCGGTTATCTACCAGGGAAAACCCTATTATTTTACCTGGGGTAAAGCCGATATCGCCAATAACCACCCAGTCACGCAGCAAACGCTGTTTGAGCTAGGGTCGGTCAGTAAGACGTTTAACGGCGTGTTGGGCGGCGACGCTATCGCCCGCGGCGAAATTAAGCTCAGCGATCCGGTCACGAAATACTGGCCAGAACTGACAGGCAAACAGTGGCAGGGTATCAGTCTGCTGCACTTAGCCACCTATACG…	CMY-40 (C)	DrugMod	Blac	Neg	Yes	5	1146	53.8	0.341	-18.5	0.040992	9.1	1.234
148	ATGTCCACCAACTTATCAGTGATAAAGAATCCGCGCGTTCAATCGGACCAGCGGAGGCTGGTCCGGAGGCCAGACGTGAAACCCAACAGACCCCTGATCGTAATTCTGAGCACTGTCGCGCTCGACGCTGTCGGCATCGGCCTGATTATGCCGGTGCTGCCGGGCCTCCTGCGCGATCTGGTTCACTCGAACGACGTCACCGCCCACTATGGCATTCTGCTGGCGCTGTATGCGTTGATGCAATTTGCCTGCGCACCTGTGCTGGGCGCGCTGTCGGATCGTTTCGGGCGGCGGCCGGTCTTGCTCGTCTCGCTGGCCGGCGCTGCTGTCGACTACGCCATCATGGCGACGGCGCCTTTCCTTTGGGTTCTCTATATCGGGCGGATCGTGGCCGGCATC…	tetG	Efflux	Tet	Both	Yes	30	1272	63.3	0.218	-7.4	0.0440813	5.26	0.465
744	GTGAAAGTATCATTAATGGCTGCAAAAGCGAAAAACGGAGTGATTGGTTGCGGTCCACACATACCCTGGTCCGCGAAAGGAGAGCAGCTACTCTTTAAAGCCTTGACGTACAACCAGTGGCTTTTGGTGGGCCGCAAGACGTTCGAATCTATGGGAGCACTCCCTAATAGGAAATACGCGGTCGTTACTCGCTCAGCCTGGACGGCCGATAATGACAACGTAATAGTATTCCCGTCGATCGAAGAGGCCATGTACGGGCTGGCTGAACTCACCGATCACGTTATAGTGTCTGGTGGCGGGGAGATTTACAGAGAAACATTGCCCATGGCCTCTACGCTCCATATATCGACGATTGATATTGAGCCGGAAGGAGATGTTTTCTTTCCGAATATTCCCAAT…	dfrA5	ResTarget	Tri	Neg	Yes	30	474	46.8	0.22	-10.6	0.0465566	6.16	0.302
656	ATGACGAATTATTTTGAGAGTCCCTTCAAAGGGAAGCTTCTGACTGAGCAGGTGAAGAATCCGAACATCAAGGTAGGGCGGTATAGCTACTATTCCGGCTATTACCATGGGCACTCGTTTGATGATTGTGCTCGCTACCTTCTACCAGACCGTGATGACGTTGATCAGCTGATTATCGGCAGCTTCTGCTCCATCGGATCAGGCGCAGCTTTTATTATGGCTGGGAATCAAGGCCACCGATATGATTGGGTCTCTTCTTTCCCTTTCTTCTACATGAACGAGGAGCCCGCGTTTGCAAAATCAGTCGATGCATTCCAGCGGGCTGGCGACACAGTTATAGGAAGTGATGTGTGGATCGGTTCGGAGGCCATGATCATGCCCGGGATCAAGATCGGGCAT…	catB2	DrugMod	Chl	Neg	Yes	10	633	50.1	0.24	-11.1	0.0478062	5.38	0.318
239	ATGAAAAAATCGTTATCTGCAACACTGATTTCCGCTCTGCTGGCGTTTTCCGCCCCGGGGTTTTCTGCCGCTGATAATGTCGCGGCGGTGGTGGACAGCACCATTAAACCGCTGATGGCACAGCAGGACATTCCCGGGATGGCGGTTGCCGTCTCTGTAAAGGGCAGGCCCTATTATTTCAATTACGGTTTTGCCGATGTTCAGGCAAAACAGCCGGTCACTGAAAATACACTATTTGAGCTCGGATCTGTAAGTAAAACTTTCACAGGTGTGCTGGGTGCGGTTTCTGTGGCGAAAAAAGAGATGGCGCTGAATGATCCGGCGGCAAAATACCAGCCGGAGCTGGCTCTGCCGCAGTGGAAGGGGATCACATTGCTGGATCTGGCTACCTATACCGCA…	DHA-5 (C)	DrugMod	Blac	Neg	Yes	30	1140	53.4	0.379	-9.6	0.0506174	2.23	0.219
400	ATGTCAAACAAAGTAAATTTTAAAACGGCTTCATTTTTGTTTAGTGTTTGTTTAGCTTTGTCGGCATTTAATGCTCATGCTAACAAAAGTGATGCTGCGGCAAAACAAATAAAAAAATTAGAGGAAGACTTTGATGGGAGGATTGGCGTCTTTGCAATAGATACAGGATCGGGTAATACATTTGGGTATAGATCAGATGAGCGGTTCCCTTTATGCAGTTCATTTAAAGGTTTTTTGGCGGCTGCTGTTTTAGAGAGAGTGCAACAAAAAAAACTAGATATCAACCAAAAGGTTAAATATGAGAGTAGGGATCTAGAATATCATTCACCTATTACAACAAAATATAAAGGCTCAGGTATGACATTAGGTGATATGGCTTCTGCTGCATTGCAATATAGC…	SME-2 (A)	DrugMod	Blac	Neg	Yes	30	885	37.9	0.198	-7.5	0.0519	13.63	1.532
170	ATGCAGAACACATTGAAGCTGTTATCCGTGATTACCTGTCTGGCAGCAACTGTCCAAGGTGCTCTGGCTGCTAATATCGATGAGAGCAAAATTAAAGACACCGTTGATGACCTGATCCAGCCGCTGATGCAGAAGAATAATATTCCCGGTATGTCGGTCGCAGTGACCGTCAACGGTAAAAACTACATTTATAACTATGGGTTAGCGGCAAAACAGCCTCAGCAGCCGGTTACGGAAAATACGTTATTTGAAGTGGGTTCGCTGAGTAAAACGTTTGCTGCCACCTTGGCGTCCTATGCGCAGGTGAGCGGTAAGCTGTCTTTGGATCAAAGCGTTAGCCATTACGTTCCAGAGTTGCGTGGCAGCAGCTTTGACCACGTTAGCGTACTCAATGTGGGC…	ACC-4 (C)	DrugMod	Blac	Neg	Yes	30	1161	48.3	0.318	-9.9	0.05395	0.55	0.058
238	ATGAAGTTTTTATTGGCATTTTCGCTTTTAATACCATCCGTGGTTTTTGCAAGTAGTTCAAAGTTTCAGCAAGTTGAACAAGACGTTAAGGCAATTGAAGTTTCTCTTTCTGCTCGTATAGGTGTTTCCGTTCTTGATACTCAAAATGGAGAATATTGGGATTACAATGGCAATCAGCGCTTCCCGTTAACAAGTACTTTTAAAACAATAGCTTGCGCTAAATTACTATATGATGCTGAGCAAGGAAAAGTTAATCCCAATAGTACAGTCGAGATTAAGAAAGCAGATCTTGTGACCTATTCCCCTGTAATAGAAAAGCAAGTAGGGCAGGCAATCACACTCGATGATGCGTGCTTCGCAACTATGACTACAAGTGATAATACTGCGGCAAATATCATC…	CARB-1 (A)	DrugMod	Blac	Neg	Yes	10	867	40.8	0.212	-13.1	0.0542432	26.66	3.219
525	ATGGGTGAATTTTTCCCTGCACAAGTTTTCAAGCAGCTGTCCCACGCTCGCGCGGTGATCGAGCGCCATCTGGCTGCGACACTGGACACAATCCACCTGTTCGGATCTGCGATCGATGGAGGGCTGAAGCCGGACAGCGACATAGACTTGCTCGTGACCGTCAGCGCCGCACCTAACGATTCGCTCCGGCAGGCGCTAATGCTCGATTTGCTGAAAGTCTCATCACCGCCAGGCGATGGCGGAACATGGCGACCGCTGGAGCTAACTGTTGTCGCTCGAAGCGAAGTAGTGCCTTGGCGCTATCCGGCGCGGCGTGAGCTTCAGTTCGGTGAGTGGCTCCGCCACGACATCCTTTCCGGAACGTTCGAGCCTGCCGTTCTGGATCACGATCTTGCGATT…	aadA5	DrugMod	Ami	Neg	Yes	30	789	58.3	0.246	-17.2	0.0572587	13.3	1.192
143	GTGCGCTCAAAAAACTTTAGTTGGCGGTACTCCCTTGCCGCCACGGTGTTGTTGTTATCACCGTTCGATTTATTGGCATCACTCGGCATGGACATGTACTTGCCAGCAGTGCCGTTTATGCCAAACGCGCTTGGTACGACAGCGAGCACAATTCAGCTTACGCTGACAACGTACTTGGTCATGATTGGTGCCGGTCAGCTCTTGTTTGGACCGCTATCGGACCGACTGGGGCGCCGCCCCGTTCTACTGGGAGGTGGCCTCGCCTACGTTGTGGCGTCAATGGGCCTCGCTCTTACGTCATCGGCTGAAGTCTTTCTGGGGCTTCGGATTCTTCAGGCTTGTGGTGCCTCGGCGTGCCTTGTTTCCACATTTGCAACAGTACGTGACATTTACGCAGGT…	CmlA5	Efflux	Chl	Neg	Yes	30	1260	55.4	0.175	-19.5	0.0588225	-0.38	-0.019
436	ATGAGTATTCAACATTTTCGTGTCGCCCTTATTCCCTTTTTTGCGGCATTTTGCCTTCCTGTTTTTGCTCACCCAGAAACGCTGGTGAAAGTAAAAGATGCTGAAGATCAGTTGGGTGCACGAGTGGGTTACATCGAACTGGATCTCAACAGCGGTAAGATCCTTGAGAGTTTTCGCCCCGAAGAACGTTTTCCAATGATGAGCACTTTTAAAGTTCTGCTATGTGGCGCGGTATTATCCCGTGTTGACGCCGGGCAAGAGCAACTCGGTCGCCGCATACACTATTCTCAGAATGACTTGGTTGAGTACTCACCAGTCACAGAAAAGCATCTTACGGATGGCATGACAGTAAGAGAATTATGCAGTGCTGCCATAACCATGAGTGATAACACTGCGGCC…	TEM-219 (A)	DrugMod	Blac	Both	Yes	30	861	49.1	0.234	-15.3	0.0589361	9.65517	0.387
484	ATGGAATTGCCCAATATTATGCACCCGGTCGCGAAGCTGAGCACCGCATTAGCCGCTGCATTGATGCTGAGCGGGTGCATGCCCGGTGAAATCAGCCCGACGATTGACCAGCAAATGGAAACTGGCGACCAACGGTTTGGCGATCTGGTTTTCCGCCAGCTCGCACCGAATGTCTGGCAGCACACTTCCTATCTCGACATGCCGAGTTTCGGGGCAGTCACTTCCAACGGTTTGATCGTCAGGGATGGCGGCCGCGTGCTGGTGGTCGATACCGCCTGGACCGATGACCAGACCGCCCAGATCCTCAACTGGATCAAGCAGGAGATCAACCTGCCGGTCGCGCTGGCGGTGGTGACTCACGCGCATCAGGACAAGATGGGCGGTATGGACGCGCTGCAT…	NDM-10 (B)	DrugMod	Blac	Neg	Yes	2	813	61	0.318	-9.2	0.060647	11.37	1.378
414	ATGATGACTCAGAGCATTCGCCGCTCAATGTTAACGGTGATGGCGACGCTACCCCTGCTATTTAGCAGCGCAACGCTGCATGCGCAGGCGAACAGCGTGCAACAGCAGCTGGAAGCCCTGGAGAAAAGTTCGGGAGGTCGGCTTGGCGTTGCGCAGATTAACACCGCCGATAATTCGCAGATTCTCTACGTGGCCGATGAGCGTTTTGCGATGTGCAGTACCAGTAAGGTGATGGCGGCCGCGGCGGTGCTTAAACAGAGCGAGAGCGATAAGCACCTGCTAAATCAGCGCGTTGAAATCAGAGCAAGCGACCTGGTTAACTACAATCCCATTGCGGAGAAACACGTTAACGGCACGATGACGCTGGCTGAGCTTGGCGCAGGCGCCCTGCAGTATAGC…	CTX-M-4 (A)	DrugMod	Blac	Neg	Yes	2	876	57.1	0.32	-11.6	0.0639688	9.7	1.126
180	ATGACCACCACACGCCCCGCGTGGGCCTATACGCTGCCGGCAGCACTGCTGCTGATGGCTCCTTTCGACATCCTCGCTTCACTGGCGATGGATATTTATCTCCCTGTCGTTCCAGCGATGCCCGGCATCCTGAACACGACGCCCGCTATGATCCAACTCACGTTGAGCCTCTATATGGTGATGCTCGGCGTGGGCCAGGTGATTTTTGGTCCGCTCTCAGACAGAATCGGGCGACGGCCAATTCTACTTGCGGGCGCAACGGCTTTCGTCATTGCGTCTCTGGGAGCAGCTTGGTCTTCAACTGCACCGGCCTTTGTCGCTTTCCGTCTACTTCAAGCAGTGGGCGCGTCGGCCATGCTGGTGGCGACGTTCGCGACGGTTCGCGACGTTTATGCCAAC…	floR	Efflux	Chl	Neg	Yes	30	1215	58.5	0.224	-16.2	0.0679932	0.81	0.044
372	ATGAATAAAAACACTAAAATAAAAAACAAAAATTTCAACATTAAAGACTCACAGAATTTTTTGCATAATACTAAATTAGTCGAAGATTTGCTTTTTAAAAGCAATATAACTAAGGAGGATTTTGTTGTTGAGATTGGGCCTGGAAAAGGCATAATAACCAAGGCATTAAGCAAAATCTGCAAAGCCGTTAATGCTATTGAGTTCGATAGTGTATTGGCTGATAAGTTGAGCCATGAATTTAAAAGTTCAAATGTGTCTATTATTGAAGCCGATTTTTTAAAATACAATTTACCAGACCATAATTATAAAGTTTTTTCAAACATTCCATTTAACATAACGGCAAGTATTTTAAATAAATTGTTAGATAGTGAGAACCCACCCTTAGATACTTTTTTAATT…	Erm(42)	TargetMod	Mul	Neg	Yes	30	906	27.7	0.194	-4.8	0.070275	7.19	0.844
654	ATGACCAACTACTTTGATAGCCCCTTCAAAGGCAAGCTGCTTTCTGAGCAAGTGAAGAACCCCAATATCAAAGTTGGGCGGTACAGCTATTACTCTGGCTACTATCATGGGCACTCATTCGATGACTGCGCACGGTATCTGTTTCCGGACCGTGATGACGTTGATAAGTTGATCATCGGTAGTTTCTGCTCTATCGGGAGTGGGGCTTCCTTTATCATGGCTGGCAATCAGGGGCATCGGTACGACTGGGCATCATCTTTCCCGTTCTTTTATATGCAGGAAGAACCTGCATTCTCAAGCGCACTCGATGCCTTCCAAAAAGCAGGTAATACTGTCATTGGCAATGACGTTTGGATCGGCTCTGAGGCAATGGTCATGCCCGGAATCAAGATCGGGCAC…	aadB	DrugMod	Chl	Neg	Yes	30	633	49.4	0.291	-12.6	0.0808983	24.36	0.872
302	ATGAGGGAAGCGGTGATCGCCGAAGTATCGACTCAACTATCAGAGGTAGTTGGCGTCATCGAGCGCCATCTCGAACCGACGTTGCTGGCCGTACATTTGTACGGCTCCGCAGTGGATGGCGGCCTGAAGCCACACAGTGATATTGATTTGCTGGTTACGGTGACCGTAAGGCTTGATGAAACAACGCGGCGAGCTTTGATCAACGACCTTTTGGAAACTTCGGCTTCCCCTGGAGAGAGCGAGATTCTCCGCGCTGTAGAAGTCACCATTGTTGTGCACGACGACATCATTCCGTGGCGTTATCCAGCTAAGCGCGAACTGCAATTTGGAGAATGGCAGCGCAATGACATTCTTGCAGGTATCTTCGAGCCAGCCACGATCGACATTGATCTGGCTATC…	ANT3	DrugMod	Ami	Both	Yes	30	792	52.9	0.258	-13.6	0.0828583	12.05	1.343
499	ATGAATCGAACTAATATTTTTTTTGGTGAATCGCATTCTGACTGGTTGCCTGTCAGAGGCGGAGAATCTGGTGATTTTGTTTTTCGACGTGGTGACGGGCATGCCTTCGCGAAAATCGCACCTGCTTCCCGCCGCGGTGAGCTCGCTGGAGAGCGTGACCGCCTCATTTGGCTCAAAGGTCGAGGTGTGGCTTGCCCCGAGGTGATCAACTGGCAGGAGGAACAGGAGGGTGCATGCTTGGTGATAACGGCAATTCCGGGAGTACCGGCGGCTGATCTGTCTGGAGCGGATTTGCTCAAAGCGTGGCCGTCAATGGGGCAGCAACTTGGCGCTGTTCACAGCCTATCGGTTGATCAATGTCCGTTTGAGCGCAGGCTGTCGCGAATGTTCGGACGCGCC…	APH(3'')-Ib	DrugMod	Ami	Both	Yes	5	804	56.2	0.222	-14.9	0.0828769	7.04	0.988
462	ATGTTCATGCCGCCTGTTTTTCCTGCTCATTGGCACGTTTCGCAACCTGTTCTCATTGCGGACACCTTTTCCAGCCTCGTTTGGAAAGTTTCATTGCCAGACGGGACTCCTGCAATCGTCAAGGGATTGAAACCTATAGAAGACATTGCTGATGAACTGCGCGGGGCCGACTATCTGGTATGGCGCAATGGGAGGGGAGCAGTCCGGTTGCTCGGTCGTGAGAACAATCTGATGTTGCTCGAATATGCCGGGGAGCGAATGCTCTCTCACATCGTTGCCGAGCACGGCGACTACCAGGCGACCGAAATTGCAGCGGAACTAATGGCGAAGCTGTATGCCGCATCTGAGGAACCCCTGCCTTCTGCCCTTCTCCCGATCCGGGATCGCTTTGCAGCTTTG…	APH(6)-Id	DrugMod	Ami	Both	Yes	30	837	55.9	0.254	-22	0.0838324	15.74	0.938
430	ATGGTGACGGTGTTCGGCATTCTGAATCTCACCGAGGACTCCTTCTTCGATGAGAGCCGGCGGCTAGACCCCGCCGGCGCTGTCACCGCGGCGATCGAAATGCTGCGAGTCGGATCAGACGTCGTGGATGTCGGACCGGCCGCCAGCCATCCGGACGCGAGGCCTGTATCGCCGGCCGATGAGATCAGACGTATTGCGCCGCTCTTAGACGCCCTGTCCGATCAGATGCACCGTGTTTCAATCGACAGCTTCCAACCGGAAACCCAGCGCTATGCGCTCAAGCGCGGCGTGGGCTACCTGAACGATATCCAAGGATTTCCTGACCCTGCGCTCTATCCCGATATTGCTGAGGCGGACTGCAGGCTGGTGGTTATGCACTCAGCGCAGCGGGATGGCATC…	Sul1	ResTarget	Sul	Both	Yes	5	840	61.7	0.206	-14.5	0.0862834	5.4	0.545
682	ATGAATTATCAAATTGTGAATATTGCGGAATGCAGCAATTATCAGTTAGAAGCAGCAAATATACTAACAGAAGCGTTCAATGATCTTGGTAACAATTCATGGCCAGATATGACGAGTGCAACAAAAGAAGTAAAAGAATGTATTGAGAGTCCAAACCTTTGTTTCGGTCTGCTAATAAATAACTCCTTAGTTGGCTGGATAGGCTTAAGGCCAATGTACAAGGAAACCTGGGAATTGCATCCATTGGTTGTCAGACCAGATTATCAAAATAAAGGTATTGGCAAGATCCTGCTTAAGGAATTAGAAAACAGAGCTAGAGAGCAAGGTATTATTGGAATCGCTTTAGGAACAGATGATGAATACTATAGAACAAGTCTCTCTTTAATAACTATAACAGAA…	aacA1	DrugMod	Ami	Neg	Yes	5	558	32.3	0.17	-7.2	0.0868833	11.1	0.936
381	ATGAAAATCGTAAAAAGGATATTATTAGTATTGTTAAGTTTATTTTTTACAATTGTGTATTCAAATGCTCAAACTGACAACTTAACTTTGAAAATTGAGAATGTTTTAAAGGCAAAAAATGCCAGAATAGGAGTAGCAATATTCAACAGCAATGAGAAGGATACTTTGAAGATTAATAACGACTTCCATTTCCCGATGCAAAGCGTTATGAAATTTCCGATTGCTTTAGCCGTTTTGTCTGAGATAGATAAAGGGAATCTTTCTTTTGAACAAAAAATAGAGATTACCCCTCAAGACCTTTTGCCTAAAACGTGGAGTCCGATTAAAGAGGAATTCCCTAATGGAACAACTTTGACGATTGAACAAATACTAAATTATACAGTATCAGAGAGCGACAAT…	VEB-1 (A)	DrugMod	Blac	Neg	Yes	30	900	31.3	0.171	-7.7	0.08698	0.76	0.045
497	ATGAAAACATTTGCCGCATATGTAATTACTGCGTGTCTTTCAAGTACGGCATTAGCTAGTTCAATTACAGAAAATACGTCTTGGAACAAAGAGTTCTCTGCCGAAGCCGTCAATGGTGTTTTCGTGCTTTGTAAAAGTAGCAGTAAATCCTGCGCTACCAATAACTTAGCTCGTGCATCAAAGGAATATCTTCCAGCATCAACATTTAAGATCCCCAACGCAATTATCGGCCTAGAAACTGGTGTCATAAAGAATGAGCATCAGGTTTTCAAATGGGACGGAAAGCCAAGAGCCATGAAACAATGGGAAAGAGACTTGAGCTTAAGAGGGGCAATACAAGTTTCAGCGGTTCCCGTATTTCAACAAATCGCCAGAGAAGTTGGCGAAGTAAGAATGCAG…	OXA-183 (D)	DrugMod	Blac	Neg	Yes	30	801	41.1	0.223	-9.9	0.0903548	1.68	0.15
644	ATGAACTATACAAAATTTGATGTAAAAAATTGGGTTCGCCGTGAGCATTTTGAGTTTTATCGGCATCGTTTACCATGTGGTTTTAGCTTAACAAGCAAAATTGATATCACGACGTTAAAAAAGTCATTGGATGATTCAGCGTATAAGTTTTATCCGGTAATGATCTATCTGATTGCTCAGGCCGTGAATCAATTTGATGAGTTGAGAATGGCGATAAAAGATGATGAATTGATCGTATGGGATTCAGTCGACCCACAATTCACCGTATTCCATCAAGAAACAGAGACATTTTCAGCACTGAGTTGCCCATACTCATCCGATATTGATCAATTTATGGTGAATTATTTATCGGTAATGGAACGTTATAAAAGTGATACCAAGTTATTTCCTCAAGGGGTA…	catIII	DrugMod	Chl	Neg	Yes	30	642	35.5	0.21	-8	0.09121	18.49	1.384
498	ATGAAAACCATAGCCGCATATTTAGTTCTAGTATTTTTTGCAGGCACTGCACTTTCAGAGTCTATTTCTGAAAATTTAGCTTGGAATAAAGAATTTTCCAGTGAATCAGTGCATGGTGTTTTTGTACTTTGTAAAAGCAGTAGTAATTCCTGTACAACAAATAATGCAACACGTGCATCTACGGCCTATATTCCAGCATCAACATTCAAAATTCCCAATGCTCTCATAGGCCTTGAAACCGGCGCCATAAAAGATGCGCGGCAGGTTTTCAAATGGGACGGCAAGCCCAGAGCCATGAAGCAATGGGAAAAAGACTTAACGCTAAGGGGCGCTATACAAGTTTCTGCTGTTCCGGTATTTCAACAAATTGCCAGAGACATTGGCAAAAAAAGAATGCAA…	OXA-129 (D)	DrugMod	Blac	Neg	Yes	30	804	39.8	0.21	-9.2	0.0919846	4.49	0.237
642	ATGGAAAAGCACTTTATCAATGAAAAGTTTTCACGAGATCAATTTACGGGGAATAGAGTTAAAAATATTGCCTTTTCAAATTGTGATTTTTCAGGGGTTGATTTAACTGATACTGAATTTGTTGATTGTAGTTTTTACGACAGGAATAGCTTGGAAGGGTGTGATTTTAATAGAGCCAAACTAAAAAACGCTAGCTTTAAAAGCTGCGATTTATCAATGAGTAATTTTAAAAACATTAGCGCCTTAGGTCTTGAAATTAGTGAGTGTTTAGCTCAAGGAGCTGATTTTCGAGGGGCTAATTTTATGAATATGATAACTACAAGGTCATGGTTTTGTAGTGCTTATATAACCAAGACAAATCTTAGTTACGCTAATTTTTCTAGAGTCATATTAGAAAAG…	qnrD1	TargetMod	Flq	Neg	Yes	10	645	38.1	0.168	-7.4	0.104774	1.64	0.131
559	ATGAAAAATGTATTAGTGTTTTTAATATTACTTGTAGCGTTGCCAGCTTTAGCTCAGGGTCATAAACCGCTAGAAGTTATAAAAATTGAAGATGGAGTATATCTTCATACCTCCTTTAAGAATATTGAAGGCTATGGGTTAGTTGATTCGAATGGGTTGGTAGTTCTGGATAATAATCAAGCCTATATTATCGACACACCTTGGTCTGAAGAAGACACGAAGTTGTTATTATCCTGGGCGACTGACAGGGGATACCAGGTTATGGCTAGCATCTCAACTCATTCTCATGAAGATCGCACTGCTGGTATCAAGTTGCTAAATTCAAAGTCAATTCCTACATACACATCAGAGTTAACTAAAAAGCTTCTTGCCCGTGAAGGAAAGCCGGTTCCTACCCAC…	GIM-1 (B)	DrugMod	Blac	Neg	Yes	30	753	41	0.207	-8.4	0.105	28.54	1.673
428	ATGGCAATCCGAATCTTCGCGATACTTTTCTCCATTTTTTCTCTTGCCACTTTCGCGCATGCGCAAGAAGGCACGCTAGAACGTTCTGACTGGAGGAAGTTTTTCAGCGAATTTCAAGCCAAAGGCACGATAGTTGTGGCAGACGAACGCCAAGCGGATCGTGCCATGTTGGTTTTTGATCCTGTGCGATCGAAGAAACGCTACTCGCCTGCATCGACATTCAAGATACCTCATACACTTTTTGCACTTGATGCAGGCGCTGTTCGTGATGAGTTCCAGATTTTTCGATGGGACGGCGTTAACAGGGGCTTTGCAGGCCACAATCAAGACCAAGATTTGCGATCAGCAATGCGGAATTCTACTGTTTGGGTGTATGAGCTATTTGCAAAGGAAATTGGT…	OXA-141 (D)	DrugMod	Blac	Neg	Yes	30	828	49.9	0.225	-20.3	0.107238	2.11	0.157
231	ATGCAACAACGACAATCCATCCTGTGGGGGGCCGTGGCCACCCTGATGTGGGCCGGTCTGGCCCATGCAGGTGAGGCTTCACCGGTCGATCCCCTGCGCCCCGTGGTGGATGCCAGCATCCAGCCGCTGCTCAAGGAGCACAGGATCCCGGGCATGGCGGTGGCCGTGCTCAAGGATGGCAAGGCCCACTACTTCAATTACGGGGTGGCCAACCGGGAGAGCGGGGCCGGCGTCAGCGAGCAGACCCTGTTCGAGATAGGATCCGTGAGCAAGACCCTGACTGCGACCCTGGGGGCCTATGCGGTGGTCAAGGGAGCGATGCAGCTGGATGACAAGGCGAGCCGGCACGCGCCCTGGCTCAAGGGATCCGCCTTTGACAGCATCACCATGGGGGAGCTT…	CMY-11 (C)	DrugMod	Blac	Neg	Yes	30	1149	64.1	0.249	-11.1	0.1095	4.24	0.377
515	ATGTCTCGCCTGCTTCTTTCCGGCCTGCTGGCTACCGGTCTGCTCTGTGCAGTACCGGCCTCCGCCGCCAGCGGCTGTTTTCTCTATGCCGATGGCAACGGTCAGACCCTCTCCAGCGAAGGGGACTGCTCCAGCCAGCTGCCGCCCGCATCCACCTTCAAGATCCCGCTGGCGCTGATGGGTTATGACAGTGGCTTTCTGGTGAATGAAGAGCATCCGGCGCTGCCCTACAAGCCGAGCTATGACGGCTGGCTGCCCGCCTGGCGCGAAACCACTACCCCGCGCCGCTGGGAAACCTATTCGGTGGTCTGGTTCTCCCAGCAGATCACCGAGTGGCTGGGGATGGAGCGCTTCCAGCAATACGTCGACCGCTTCGACTACGGCAACCGGGATCTCTCC…	OXA-12 (D)	DrugMod	Blac	Neg	Yes	30	795	62.3	0.385	-22.1	0.1095	9.13	0.622
185	ATGAATAGTTCGACAAAGATCGCATTGGTAATTACGTTACTCGATGCCATGGGGATTGGCCTTATCATGCCAGTCTTGCCAACGTTATTACGTGAATTTATTGCTTCGGAAGATATCGCTAACCACTTTGGCGTATTGCTTGCACTTTATGCGTTAATGCAGGTTATCTTTGCTCCTTGGCTTGGAAAAATGTCTGACCGATTTGGTCGGCGCCCAGTGCTGTTGTTGTCATTAATAGGCGCATCGCTGGATTACTTATTGCTGGCTTTTTCAAGTGCGCTTTGGATGCTGTATTTAGGCCGTTTGCTTTCAGGGATCACAGGAGCTACTGGGGCTGTCGCGGCATCGGTCATTGCCGATACCACCTCAGCTTCTCAACGCGTGAAGTGGTTCGGTTGG…	tetA	Efflux	Tet	Neg	Yes	30	1206	43.3	0.176	-9.7	0.109544	4.22	0.463
432	ATGCGCTTCATTCACGCACTATTACTGGCAGGGATCGCTCACTCTGCATATGCGTCGGAAAAATTAACCTTCAAGACCGATCTTGAGAAGCTAGAGCGCGAAAAAGCAGCTCAGATCGGTGTTGCGATCGTCGATCCCCAAGGAGAGATCGTCGCGGGCCACCGAATGGCGCAGCGTTTTGCAATGTGCTCAACGTTCAAGTTTCCGCTAGCCGCGCTGGTCTTTGAAAGAATTGACTCAGGCACCGAGCGGGGGGATCGAAAACTTTCATATGGGCCGGACATGATCGTCGAATGGTCTCCTGCCACGGAGCGGTTTCTAGCATCGGGACACATGACGGTTCTCGAGGCAGCGCAAGCTGCGGTGCAGCTTAGCGACAATGGGGCTACTAACCTCTTA…	GES-22 (A)	DrugMod	Blac	Neg	Yes	10	864	53.4	0.232	-11.1	0.111167	18.34	0.683
700	ATGTCCGCGAGCACCCCCCCCATAACTCTTCGCCTCATGACCGAGCGCGACCTGCCGATGCTCCATGATTGGCTCAACCGGCCGCACATCGTTGAGTGGTGGGGTGGTGACGAAGAGCGACCGACTCTTGATGAAGTGCTGGAACACTACCTGCCCAGAGCGATGGCGGAAGAGTCCGTAACACCGTACATCGCAATGCTGGGCGAGGAACCGATCGGCTATGCTCAGTCGTACGTCGCGCTCGGAAGCGGTGATGGCTGGTGGGAAGATGAAACTGATCCAGGAGTGCGAGGAATAGACCAGTCTCTGGCTGACCCGACACAGTTGAACAAAGGCCTAGGAACAAGGCTTGTCCGCGCTCTCGTTGAACTACTGTTCTCGGACCCCACCGTGACGAAG…	AAC(6')-IIa	DrugMod	Ami	Neg	Yes	5	555	57.8	0.24	-12	0.115	9.48	0.796
215	ATGAGAAAATCTACGACACTTTTGATCGGTTTCCTCACCACTGCCGCTATTATCCCGAATAATGGCGCGCTGGCTACGAGCAAGGCGAATGATGGCGACTTGCGCCGTATTGTCGATGAAACGGTGCGCCCGCTCATGGCCGAGCAGAAAATCCCCGGCATGGCGGTTGCCATAACCATCGACGGCAAGAGCCACTTCTTCGGTTATGGTGTGGCATCGAAAGAAAGCGGGCAAAAAGTCACTGAAGACACGATTTTCGAGATCGGTTCGGTCAGCAAGACCTTCACTGCAATGCTTGGCGGTTACGGGCTGGCGACAGGCGCGTTCTCCCTGTCCGATCCCGCGACCAAATGGGCTCCTGAACTGGCAGGCAGCAGCTTCGACAAGATCACCATGCTT…	OCH-8 (C)	DrugMod	Blac	Neg	Yes	30	1173	54.3	0.29	-11.7	0.1154	9.02	0.553
635	ATGGATAAAACAGACCAGTTATATGTACAAGCAGACTTTTCACATCAAGACATGAGTGGTCAGTATTTTAAAAATTGCAAATTTTTCTGCTGTTCCTTTAAACGAGCGAACCTCCGCGATACACAATTTGTAGATTGTTCTTTCATTGAACGAGGTGAATTAGAGGGGTGTGATTTTTCTTACTCGGATCTTAGAGATGCATCTTTTAAAAACTGCAGTCTTTCAATGTCGTATTTCAAAGGTGCAAATTGTTTTGGTATCGAGTTCAGAGAATGCGATTTAAAGGGTGCCAATTTTGCTCAAGCTAGCTTCATGAATCAGGTATCGAACAGAATGTATTTTTGTTCAGCTTATATAACAGGTTGTAATCTTTCATACGCCAACTTTGAAAGGCAGTGT…	qnrVC4	TargetMod	Flq	Neg	Yes	10	657	38.2	0.22	-7.1	0.1159	16.8	1.351
850	ATGAAAAAGTTATTCCTGTTGGTTGGGCTGATGGTTTGCTCAACTGTTAGTTACGCCTCCAAATTAAACGAAGACATCTCCCTCATCGAGAAACAAACATCTGGGCGAATTGGAGTGTCAGTCTGGGATACACAAACGGACGAGCGTTGGGATTATCGCGGAGACGAACGTTTCCCATTAATGAGCACATTCAAAACGTTAGCGTGTGCCACCATGCTAAGCGACATGGACAGCGGCAAACTCAACAAAAATGCCACAGCGAAAATCGATGAACGCAATATTGTGGTTTGGTCTCCGGTGATGGATAAACTGGCTGGACAAAGCACACGCATCGAACACGCTTGTGAAGCCGCCATGTTGATGAGCGACAACACCGCCGCGAACTTAGTGCTAAATGAA…	CARB-18 (A)	DrugMod	Blac	Neg	Yes	30	335	48.2	0.28	-18.9	0.1159	2.87	0.129
634	ATGGAAAAATCAAAGCAATTATATAATCAAGTGAACTTCTCACATCAGGACTTGCAAGAACATATCTTTAGCAATTGTACTTTTATACATTGTAATTTTAAGCGCTCAAACCTCCGAGATACACAGTTCATTAACTGTACTTTCATAGAGCAGGGGGCATTGGAAGGGTGCGATTTTTCTTATGCTGATCTTCGAGATGCTTCATTTAAAAACTGTCAGCTTTCAATGTCCCATTTTAAGGGGGCAAATTGCTTTGGTATTGAACTGAGAGATTGTGATCTTAAAGGAGCAAATTTTAGTCAAGTTAGTTTTGTAAATCAGGTTTCGAATAAAATGTACTTTTGTTCTGCATACATAACAGGTTGTAACTTATCCTATGCCAATTTTGAGCAGCAGCTT…	qnrVC6	TargetMod	Flq	Neg	Yes	30	657	37	0.223	-4.8	0.118822	9.15	0.908
194	ATGGCGTGCTGCTAGCGCTATATGCGTTGATGCAATTTCTATGCGCACCCGTTCTCGGAGCACTGTCCGACCGCTTTGGCCGCCGCCCAGTCCTGCTCGCTTCGCTACTTGGAGCCACTATCGACTACGCGATCATGGCGACCACACCCGTCCTGTGGATCCTCTACGCCGGACGCATCGTGGCCGGCATCACCGGCGCCACAGGTGCGGTTGCTGGCGCCTATATCGCCGACATCACCGATGGGGAAGATCGGGCTCGCCACTTCGGGCTCATGAGCGCTTGTTTCGGCGTGGGTATGGTGGCAGGCCCCGTGGCCGGGGGACTGTTGGGCGCCATCTCCTTGCATGCACCATTCCTTGCGGCGGCGGTGCTCAACGGCCTCAACCTACTACTGGGCT…	tetC	Efflux	Tet	Both	Yes	10	1025	61.7	0.149	-17.3	0.120513	28.76	1.541
565	ATGAGCAAGTTATCTGTATTCTTTATATTTTTGTTTTGCAGCATTGCTACCGCAGCAGAGTCTTTGCCAGATTTAAAAATTGAAAAGCTTGATGAAGGCGTTTATGTTCATACTTCGTTTAAAGAAGTTAACGGGTGGGGCGTTGTTCCTAAACATGGTTTGGTGGTTCTTGTAAATGCTGAGGCTTACCTAATTGACACTCCATTTACGGCTAAAGATACTGAAAAGTTAGTCACTTGGTTTGTGGAGCGTGGCTATAAAATAAAAGGCAGCATTTCCTCTCATTTTCATAGCGACAGCACGGGCGGAATAGAGTGGCTTAATTCTCGATCTATCCCCACGTATGCATCTGAATTAACAAATGAACTGCTTAAAAAAGACGGTAAGGTTCAAGCCACA…	IMP-30 (B)	DrugMod	Blac	Neg	Yes	30	741	39	0.256	-11.8	0.125224	10.19	1.159
487	ATGAATAAATCGCTCATCATTTTCGGCATCGTCAACATAACCTCGGACAGTTTCTCCGATGGAGGCCGGTATCTGGCGCCAGACGCAGCCATTGCGCAGGCGCGTAAGCTGATGGCCGAGGGGGCAGATGTGATCGACCTCGGTCCGGCATCCAGCAATCCCGACGCCGCGCCTGTTTCGTCCGACACAGAAATCGCGCGTATCGCGCCGGTGCTGGACGCGCTCAAGGCAGATGGCATTCCCGTCTCGCTCGACAGTTATCAACCCGCGACGCAAGCCTATGCCTTGTCGCGTGGTGTGGCCTATCTCAATGATATTCGCGGTTTTCCAGACGCTGCGTTCTATCCGCAATTGGCGAAATCATCTGCCAAACTCGTCGTTATGCATTCGGTGCAAGAC…	sul2	ResTarget	Sul	Neg	Yes	10	816	60.8	0.24	-8.9	0.1271	5.47	0.409
353	ATGTTAAATAAGTTAAAAATCGGCACATTATTATTGCTGACATTAACGGCTTGTTCGCCCAATTCTGTTCATTCGGTAACGTCTAATCCGCAGCCTGCTAGTGCGCCTGTGCAACAATCAGCCACACAAGCCACCTTTCAACAGACTTTGGCGAATTTGGAACAGCAGTATCAAGCCCGCATTGGCGTTTATGTATGGGATACAGAAACGGGACATTCTTTGTCTTATCGTGCAGATGAACGCTTTGCTTATGCGTCCACTTTCAAGGCGTTGTTGGCTGGGGCGGTGTTGCAATCGCTGCCTGAAAAAGATTTAAATCGTACCATTTCATATAGCCAAAAAGATTTGGTTAGTTATTCTCCCGAAACCCAAAAATACGTTGGCAAAGGCATGACGATT…	ROB-1 (A)	DrugMod	Blac	Neg	Yes	30	918	43.1	0.208	-5	0.127223	10.71	1.021
382	ATGGTTAACTTGGACGCTGAGATATATGAGCACTTAAATAAACAGATAAAAATAAATGAACTCCGTTATTTATCGTCCGGCGATGATAGTGATACTTTTTTGTGTAATGAACAATATGTTGTGAAAGTTCCTAAACGAGATTCTGTTAGAATTTCTCAGAAACGAGAGTTTGAATTGTATCGTTTTTTAGAAAACTGTAAGCTATCTTATCAAATCCCTGCGGTAGTGTATCAAAGTGACCGATTTAATATTATGAAATATATTAAAGGGGAACGTATTACTTATGAGCAGTATCATAAGTTGAGTGAAAAGGAAAAGGATGCCCTTGCATATGATGAAGCGACGTTTTTGAAAGAGTTACATTCCATAGAGATTGATTGTTCTGTCAGTTTGTTTTCA…	APH(2'')-IIa	DrugMod	Ami	Both	Yes	30	900	32.6	0.202	-12.1	0.1342	10.58	1.094
699	ATGGCGTATGAGTTCTGCGAAATAGGTGAATCAAACGAATATATTATTCTGGCGGCTAGAATCTTAACGAAATCATTCCTAGATATCGGTAATAATTCCTGGCCTGACATGAAAAGTGCTACTAAAGAAGTTGAAGAATGCATTGAGAAGCCAAACATATGTCTTGGAATACATGAAAATGAAAAATTGCTTGGATGGATTGGCCTTAGGCCCATGTACAAATTAACATGGGAATTACATCCCTTGGTAATAAGTACTCAATATCAGAATAAAGGTATTGGAAGACTTTTAATAAATGAATTAGAAAAAAAAGCAAAGCAAATTGGAATAATTGGAATAGTATTGGGAACTGACGATGAATACTTTAAAACTTCATTATCAGCTGTTGATCTTTACGGC…	AAC(6')-33	DrugMod	Ami	Neg	Yes	5	555	33.7	0.155	-11.5	0.135483	6.26	0.323
370	ATGAGAACTTATACTTTCGACCAGGTAGAAAAGGCAATAGAGCAGTTATATCCTGATTTTACTATCAATACAATAGAGATTTCAGGAGAAGGCAATGACTGTATTGCATATGAAATAAACAGGGATTTCATTTTTAAATTTCCAAAGCATTCAAGAGGATCTACTAATCTTTTTAATGAAGTAAATATACTCAAAAGAATCCACAATAAATTACCCCTCCCCATTCCGGAGGTGGTTTTTACAGGAATGCCATCAGAAACGTACCAAATGTCTTTCGCAGGTTTTACAAAAATTAAAGGAGTACCATTGACACCTCTTCTACTCAATAATCTGCCGAAGCAATCTCAAAATCAGGCAGCTAAGGACCTGGCCCGATTTCTAAGTGAACTTCACAGCATA…	APH(2'')-IVa	DrugMod	Ami	Pos	Yes	30	906	33	0.192	-10.1	0.1399	7.48	0.519
506	ATGTTCAAACTTTTGAGTAAGTTATTGGTCTATTTGACCGCGTCTATCATGGCTATTGCGAGTCCGCTCGCTTTTTCCGTAGATTCTAGCGGTGAGTATCCGACAGTCAACGAAATTCCGGTCGGGGAGGTCCGGCTTTACCAGATTGCCGATGGTGTTTGGTCGCATATCGCAACGCAGTCGTTTGATGGCGCAGTCTACCCGTCCAATGGTCTCATTGTCCGTGATGGTGATGAGTTGCTTTTGATTGATACAGCGTGGGGTGCGAAAAACACAGCGGCACTTCTCGCGGAGATTGAGAAGCAAATTGGACTTCCTGTAACGCGTGCAGTCTCCACGCACTTTCATGACGACCGCGTCGGCGGCGTTGATGTCCTTCGGGCGGCTGGGGTGGCAACG…	VIM-30 (B)	DrugMod	Blac	Neg	Yes	30	801	54.7	0.226	-10.4	0.141254	10.3448	0.406
444	ATGAAACTGCTGCTCTACCCGTTATTGCTGTTCCTTGTCATTCCAGCCTTTGCCCAGGCGGACTTTGAACATGCCATTTCAGATCTTGAGGCGCACAATCAAGCCAAGATCGGAGTGGCCCTAGTTAGTGAAAATGGCAACCTGATTCAAGGGTATCGTGCGAATGAAAGGTTCGCGATGTGCTCAACTTTCAAGTTGCCGTTGGCCGCTCTTGTTCTGAGTCGCATTGACGCTGGGGAAGAGAATCCTGAGCGCAAGCTTCATTACGATTCCGCGTTCCTTGAAGAGTACGCCCCAGCCGCAAAACGGTATGTGGCAACTGGATATATGACTGTAACTGAGGCAATTCAATCCGCCCTCCAACTCAGCGACAATGCCGCAGCTAACCTGCTGTTAAAA…	BEL-1 (A)	DrugMod	Blac	Neg	Yes	30	852	48.4	0.22	-12	0.1422	8.07	0.279
719	ATGGACACAACGCAGGTCACATTGATACACAAAATTCTAGCTGCGGCAGATGAGCGAAATCTGCCGCTCTGGATCGGTGGGGGCTGGGCGATCGATGCACGGCTAGGGCGTGTAACACGCAAGCACGATGATATTGATCTGACGTTTCCCGGCGAGAGGCGCGGCGAGCTCGAGGCAATAGTTGAAATGCTCGGCGGGCGCGTCATGGAGGAGTTGGACTATGGATTCTTAGCGGAGATCGGGGATGAGTTACTTGACTGCGAACCTGCTTGGTGGGCAGACGAAGCGTATGAAATCGCGGAGGCTCCGCAGGGCTCGTGCCCAGAGGCGGCTGAGGGCGTCATCGCCGGGCGGCCAGTCCGTTGTAACAGCTGGGAGGCGATCATCTGGGATTACTTT…	ANT(2')-Ia	DrugMod	Ami	Both	Yes	30	534	57.7	0.202	-9.8	0.149854	30.9	2.155
504	ATGAAGAAACTAAGCGTACTTCTATGGTTGACACTATTTTATTGCGGAACTATTTGGGCCCAAAGTACTTGCTTTTTGGTACAGGAAAATCAAACTGTGCTAAAGCACGAGGGTAAAGATTGCAATAAGCGTTTTGCGCCAGAATCAACCTTTAAAATTGCTTTGAGTCTTATGGGTTTTGATTCAGGAATATTAAAAGACACACTCAATCCGGAATGGCCGTACAAAAAAGAATATGAACTTTATCTTAATGTTTGGAAATATCCTCATAATCCACGTACCTGGATAAGAGATTCCTGTGTTTGGTATTCACAAGTTCTAACACAACAATTAGGTATGACTCGATTTAAGAATTATGTTGATGCATTTCACTATGGCAATCAGGATATTTCCGGCGAC…	OXA-29 (D)	DrugMod	Blac	Neg	Yes	2	801	36.6	0.209	-12.1	0.16424	15.21	2.333
313	ATGACATTCCTGATCCGACCCGTAGAACAAAGTGACGCTGAATCTTGGGAGCGCTTACGCAACCTTTTGTGGGAGGGCGACGACCACAAAAGCGAGATCACACAATTCTTCAACGGCGAAGTAGAAGAACCCAATGAAGTGTTGCTTGCCGTAACCGAAGAAAATGATGCAATAGCGCACATCGAGCTATCGTTGAGGTATGACATTGATGGCTTGACGGGCATCAAGACCGGTTACATCGAAGGCCTTTTTGTAGAGGAGCGGCACCGTGCCGCAGGTGTAGTCCTCAAGCTATTGCGAGCCGCAGAGTTCTGGGCAAGAGATCAAGGATGTCTGGCGTTTGCCTCAGACAGGGATGATCGTGTCATCATCTATGCTCGCTACACGGGAGCGCCACCT…	AAC(6')-30	DrugMod	Ami	Neg	Yes	5	987	52.9	0.226	-10.4	0.1679	16.88	0.872
461	ATGTTCTCTCGTTGGTCGAAACCTCTCGTGCTTGCCGCCGTGACCCGCGCCTCGCTCGCCGCTGATCTCGCCGCGCTTGGCCTTGCCGCGGGCGATGCGGTCATGGTCCATGCCGCCGTCAGCAAGGTCGGCCGCCTGCTCGACGGTCCCGACACGATCATCGCCGCTCTGTCCGACGCCGGTCGGCCTGCCGGCACCATCCTCGCCTATGCCGATTGGGAAGCGCGCTACGAGGACCTCGTGGACGAGGACGGCCGCGTGCCGCAGGAATGGCGCGAGCACATCCCACCCTTCGATCCGCGGCGCTCACGCGCGATCCGCGACAATGGCGTGCTTCCGGAATTCCTGCGGACGACACCGGGTGCGTTGCGCAGCGGCAATCCCGGCGCCTCGATGGTC…	aac(3)-IIIc	DrugMod	Ami	Neg	Yes	2	840	68.5	0.25	-19.8	0.1679	8.79	0.487
439	ATGAATACGATAATCTCTCGCCGGTGGCGTGCCGGCCTGTGGCGGCGGCTGGTCGGCGCGGTCGTCTTGCCCGCAACGCTCGCCGCCACCCCTGCGGCCTATGCGGCCGACGTGCCGAAAGCCGCGTTGGGGCGCATCACCGAGCGCGCCGACTGGGGCAAGCTGTTCGCCGCGGAGGGCGTGAAGGGCACGATCGTGGTGCTCGACGCACGCACGCAAACCTATCAGGCCTACGACGCCGCACGTGCCGAGAAGCGCATGTCGCCGGCGTCGACCTACAAGATATTCAACAGCCTGCTGGCGCTCGACTCCGGGGCGCTGGACAACGAACGCGCGATCATTCCCTGGGATGGCAAGCCGCGACGCATCAAGAACTGGAACGCGGCGATGGACCTGAGG…	OXA-62 (D)	DrugMod	Blac	Neg	Yes	5	858	65.3	0.289	-15.3	0.1782	8.41	0.659
485	ATGCTGTCTCGCTACTCGAAGACCCTCGCGTTTGCCGTGGTGGCCTGCACGCTCGCAATAAGCACCGCCACCGCTCATGCCGAGCTGGTCGTGCGCAATGACCTCAAGCGCGTGTTCGACGACGCCGGCGTCTCCGGCACCTTCGTGCTGATGGACATCACCGCCGACCGTACCTATGTCGTCGATCCGGCGCGTGCCGCGCGGAGCATCCATCCGGCTTCGACGTTCAAGATTCCGAACAGCCTGATCGCCTTCGACACCGGGGCCGTGCGCGACGATCAGGAAGTGCTGCCCTACGGCGGCAAGCCGCAGCCTTACGAGCAGTGGGAGCACGACATGGCGTTACCCGAGGCGATTCGCCTGTCGGCCGTGCCGATCTATCAGGAAGTCGCGCGCCGC…	OXA-60 (D)	DrugMod	Blac	Neg	Yes	5	816	64.6	0.354	-15.1	0.183	12.44	1.356
482	ATGCTTCAACTGAAAATGATCGAACTCTTCAAGGAAGGTTGTCATGAGGATGCACGAATAATCGCGGCATTGATGTTCGGCTCATTTGCTATCGGAGAGGGTGACGAGTTCTCTGATATCGAATTCGCAGTGTTCATCCAGGATGACCATTTTGAAAATTTCGATCAGCGCTCGTGGCTTAATGCCGTAAGTCCGGTTGCTGCTTACTTTCCGGACGACTTCGGCCACCACACCGCACTTTTTGAAAACGGCATTCGCGGTGAATTCCATTTCATGCGAAAATCGGACATACCGGTCATTTCCACTTGGCAAGGCTATGGGTGGTTTCCCTCGCTTGAGGCGGCTGTTTTGTTGGACCGATCAGGAGAGTTGTCAAGGTACGCAAGCGCTCTCGTGGGC…	linG	DrugMod	Lin	Neg	Yes	5	822	51.5	0.224	-14.3	0.1878	25.29	1.736
103	ATGAGTTTAATTATTAAAGCGAGAAACATACGCTTGGATTATGCTGGGCGTGATGTTTTGGATATTGATGAATTGGAAATTCACTCTTATGACCGTATTGGTCTTGTGGGTGATAACGGAGCAGGAAAGAGTAGTTTACTCAAAGTACTTAATGGCGAAATTGTTTTAGCCGAAGCGACATTACAGCGTTTTGGTGATTTTGCACATATCAGCCAACTGGGCGGAATCGAAATAGAAACGGTCGAAGACCGGGCAATGTTATCTCGCCTTGGTGTTTCCAATGTACAAAACGACACAATGAGTGGCGGAGAGGAAACTCGTGCAAAAATTGCTGCCGCATTTTCCCAACAAGTACATGGCATTCTAGCGGATGAACCAACCAGCCACCTTGATCTCAAT…	msrE	Efflux	Mac	Neg	Yes	5	1476	40	0.227	-8.1	0.197816	9.38	0.727
342	ATGAATGTCATTATAAAAGCTGTAGTTACTGCCTCGACGCTACTGATGGTATCTTTTAGTTCATTCGAAACCTCAGCGCAATCCCCACTGTTAAAAGAGCAAATTGAATCCATAGTCATTGGAAAAAAAGCCACTGTAGGCGTTGCAGTGTGGGGGCCTGACGATCTGGAACCTTTACTGATTAATCCTTTTGAAAAATTCCCAATGCAAAGTGTATTTAAATTGCATTTAGCTATGTTGGTACTGCATCAGGTTGATCAGGGAAAGTTGGATTTAAATCAGACCGTTATCGTAAACAGGGCTAAGGTTTTACAGAATACCTGGGCTCCGATAATGAAAGCGTATCAGGGAGACCAGTTTAGTGTTCCAGTGCAGCAACTGCTGCAATACTCGGTCTCG…	PER-7 (A)	DrugMod	Blac	Neg	Yes	30	927	45.5	0.237	-9.5	0.201506	3.29	0.28
389	ATGAACGTACGTAAACACAAGGCTAGTTTTTTTAGCGTAGTAATTACTTTTTTATGTCTCACGCTATCATTAAATGCTAATGCAACAGACTCAGTACTTGAAGCGGTTACCAATGCTGAAACTGAATTAGGCGCTAGAATTGGTCTAGCTGTGCATGATTTGGAAACGGGAAAACGTTGGGAACATAAATCTAATGAACGTTTTCCTCTAAGTAGTACCTTTAAAACACTTGCCTGTGCAAACGTTCTTCAAAGAGTTGATCTAGGTAAAGAAAGAATTGATAGAGTTGTGAGATTCTCTGAAAGCAATCTCGTTACATACTCACCTGTAACAGAAAAACATGTGGGTAAAAAAGGGATGTCGCTCGCAGAGCTGTGTCAGGCCACATTATCAACCAGT…	CARB-5 (A)	DrugMod	Blac	Neg	Yes	30	897	41.9	0.208	-10.6	0.2043	5.22	0.469
709	GTGCACACCCAGGTACACACGGCCCGCCTGGTCCACACCGCCGATCTTGACAGCGAGACCCGCCAGGACATCCGTCAGATGGTCACCGGCGCGTTTGCCGGTGACTTCACCGAGACCGACTGGGAGCACACGCTGGGTGGGATGCACGCCCTGATCTGGCATCACGGGGCGATCATCGCGCATGCCGCGGTGATCCAGCGGCGACTGATCTACCGCGGCAACGCGCTGCGCTGCGGGTACGTCGAAGGCGTTGCGGTGCGGGCGGACTGGCGGGGCCAACGCCTGGTGAGCGCGCTGTTGGACGCCGTCGAGCAGGTGATGCGCGGCGCTTACCAGCTCGGAGCGCTCAGTTCCTCGGCGCGGGCCCGCAGACTGTACGCCTCACGCGGCTGGCTGCCC…	aac(2')-Ic	DrugMod	Ami	Pos	Yes	5	546	68.1	0.3	-20.8	0.2142	4.8	0.309
698	TTGGACTATTCAATATGCGATATAGCTGAATCAAATGAATTAATCCTTGAAGCAGCAAAGATTCTTAAGAAAAGCTTTCTTGATGTTGGAAATGAATCATGGGGAGATATTAAAAAAGCTATTGAAGAAGTTGAAGAATGTATAGAACATCCAAATATATGCTTGGGAATATGTCTGGATGATAAACTGATTGGCTGGACCGGATTAAGGCCGATGTACGATAAGACCTGGGAACTTCATCCCATGGTTATAAAAACTGAATATCAAGGCAAGGATTTTGGGAAAGTACTACTAAGAGAACTAGAGACGAGAGCGAAGGGTAGGGGAATTATCGGAATAGCTCTTGGAACTGATGATGAATATCAGAAAACTAGTTTGTCTATGATTGATATAAACGAA…	aac(6')-Iaf	DrugMod	Ami	Neg	Yes	5	552	34.4	0.16	-9.9	0.214723	4.19	0.222
434	ATGAGATCAGAAAAAGAAATGATGGATTTAGTACTTTCTTTAGCAGAACAGGATGAACGTATTCGAATTGTGACCCTTGAGGGGTCACGCGCAAATATTAATATACCTAAAGATGAATTTCAGGATTATGATATTACATATTTTGTAAGTGATATAGAACCGTTTATATCTAATGATGACTGGCTTAATCAATTTGGGAATATAATAATGATGCAAAAGCCGGAGGATATGGAATTATTCCCACCTGAAGAAAAGGGATTTTCCTATCTTATGCTATTTGATGATTACAATAAAATTGATCTTACCTTATTGCCCTTGGAAGAGTTAGATAATTACCTAAAGGGCGATAAATTAATAAAGGTTCTAATTGATAAAGATTGTAGAATTAAAAGGGACATA…	aadE	DrugMod	Ami	Both	Yes	5	864	32.9	0.164	-10	0.218217	15.62	2.486
106	ATGGAATTAATATTAAAAGCAAAAGACATTCGTGTGGAATTCAAAGGACGCGATGTTTTAGATATAAATGAATTAGAAGTATATGATTATGACCGTATTGGTTTAGTAGGAGCAAATGGTGCTGGAAAAAGCACTTTACTCAGGGTACTTTTAGGAGAATTAACTCCCCCAGGATGTAAAATGAATCGTCTGGGTGAACTTGCCTATATTCCCCAGTTGGACGAAGTAACTCTGCAGGAGGAAAAAGATTTTGCACTTGTAGGCAAGCTAGGTGTTGAGCAATTAAATATACAGACTATGAGCGGTGGTGAAGAAACAAGGCTTAAAATAGCACAGGCCTTATCGGCACAGGTTCATGGTATTTTAGCGGATGAACCTACGAGCCATTTAGACCGTGAA…	msrD	Efflux	Mac	Pos	Yes	30	1464	37.8	0.209	-6.4	0.2194	25.59	2.786
733	ATGAAAGTTTCTTTGATTGCTGCGATGGATAAGAATAGAGTGATTGGCAAAGAGAATGACATTCCTTGGAGGATTCCCAAGGACTGGGAATATGTTAAAAATACTACAAAGGGACATCCGATAATATTAGGTAGGAAGAACCTTGAATCAATCGGAAGAGCCTTACCTGACAGAAGAAATATTATTCTGACGAGAGATAAGGGGTTTACCTTTAATGGTTGTGAAATTGTTCATTCAATAGAAGATGTTTTTGAGTTATGTAAAAACGAAGAAGAAATTTTTATTTTCGGAGGAGAACAGATTTATAATTTGTTTTTCCCTTATGTTGAGAAAATGTACATCACAAAAATACATCATGAATTCGAAGGAGATACTTTTTTTCCAGAAGTGAATTATGAG…	dfrG	ResTarget	Tri	Pos	Yes	30	498	32.1	0.179	-12.3	0.22145	16.55	1.495
464	ATGAAAACTCTTATTTTGTTGCCTTTACTTAGTTGCTTGAGCCTGACAGCCTGTAGCTTGCCTGTTTCAAATTCGTCCTCTCAAATCACTTCAACTCAATCTATTCAAACCATTGCCAAATTATTTGATCAGGCACAAAGCTCTGGCGTTTTAGTAATTCAACGGGGCCCACATCTACAGGTCTATGGCAATGATTTGAGTCGTGCACATACCGAATATATTCCTGCTTCAACCTTTAAAATACTCAATGCCCTGATTGGCCTGCAACATGGTAAAGCCACGACCAATGAAATCTTTAAATGGGATGGCAAGAAGCGCAGTTTTGCAGCCTGGGAAAAAGACATGACTCTCGGCCAAGCCATGCAAGCTTCTGCTGTACCCGTCTATCAGGAACTGGCA…	OXA-235 (D)	DrugMod	Blac	Neg	Yes	30	831	45.7	0.24	-13.3	0.2229	7.67	0.536
472	ATGAAAACTTTACAGTTGGCTCTCATCGCCCTCATTACAACCTTCGGTTCCGCATGTACCACAATACCCCCCTCCGTAGAAACAGCTAAAAATCACCAGCAACAAAGTGCTCAGCAGCAGATCCAACAGGCCTTCGATCAACTCCAAACCACGGGGGTGATTGTCATTAAGGATAAGCATGGCTTACACAGCTACGGCAATGACTTGAGCCGTGCTCAGACACCCTATGTACCCGCCTCTACCTTTAAAATGCTGAATGCCTTAATCGGACTAGAACATGGTAAAGCAACCAGCACCGAGGTATTTAAATGGGATGGTCAAAAGCGCAGCTTCCCTGCTTGGGAAAAAGACATGACTTTAGGGCAAGCCATGCAAGCATCTGCCGTTCCCGTTTATCAG…	OXA-211 (D)	DrugMod	Blac	Neg	Yes	30	825	46.4	0.243	-14.2	0.2229	1.57	0.157
475	ATGAACATTAAAACACTCTTACTTATAACAAGCACTATTTTTATTTCAGCCTGCTCACCTTATATAGTGACTGCTAATCCAAATCACAGCACTTCAAAATCTGATGAAAAAGCAGAGAAAATTAAAAATTTATTTAACGAAGCACACACTACGGGTGTTTTAGTTATCCAACAAGGCCAAACTCAACAAAGCTATGGTAATGATCTTGCTCGTGCTTCGATCGAGTATGTACCTGCTTCGACCTTCAAAATGCTTAATGCTTTGATCGGCCTTGAGCACCATAAGGCAACCACCACAGAAATATTTAAGTGGGACGGGCAAAAAAGGCTGTTCCCAGAATGGGAAAAGGACATGACCCTAGGTGATGCTATGAAAGCTTCCGCTATTCCGGTTTATCAA…	OXA-87 (D)	DrugMod	Blac	Neg	Yes	30	825	38.9	0.238	-7.8	0.2229	6.42	0.666
476	ATGAATAAATATTTTACTTGCTATGTGGTTGCTTCTCTTTTTCTTTCTGGTTGTACGGTTCAGCATAATTTAATAAATGAAACCCCGAGTCAGATTGTTCAAGGACATAATCAGGTGATTCATCAATACTTTGATGAAAAAAACACCTCAGGTGCGCTGGTTATTCAAACAGATAAAAAAATTAATCTATATGGTAATGCTCTAAGCCGCGCAAATACAGAATATGTGCCAGCCTCTACATTTAAAATGTTGAATGCCCTGATCGGATTGGAGAACCAGAAAACGGATATTAATGAAATATTTAAATGGAAGGGCGAGAAAAGGTCATTTACCGCTTGGGAAAAAGACATGACACTAGGAGAAGCCATGAAGCTTTCTGCAGTCCCAGTCTATCAGGAA…	OXA-166 (D)	DrugMod	Blac	Neg	Yes	30	822	37.7	0.227	-10	0.2229	15.9	2.15
480	ATGTATAAAAAAACCCTTATCGTTACAACAAGTATCCTATTTTTATCCGCCTGTTCTTCCAATATGGTAAAACAACATCAAATACACTCTATGTCTGCCAATAAAAATTCAGAAGAAATTAAATCACTGTTTGATCAAGCACAAACCACGGGTGTTTTGGTAATTAAGCGAGGGAAAACAGAAGAAATTTATGGCAATGATCTTAAAAGAGCATCAACCGCCTATGTTCCCGCCTCTACCTTTAAAATGTTAAATGCTTTAATTGGACTTGAACATCATAAGGCAACTACAACTGAAGTATTTAAATGGAATGGGCAAAAACGTTTATTTCCTGATTGGAAAAAGGACATGACACTGGGCGATGCCATGAAAGCTTCTGCAATTCCAGTTTACCAAGAA…	OXA-353 (D)	DrugMod	Blac	Neg	Yes	10	822	36.7	0.233	-8	0.2229	1.68	0.144
507	TTGATAATCCGATTTCTAGCACTGCTTTTCTCAGCTGTTGTACTTGTCTCTCTTGGTCATGCACAAGAAAAAACGCATGAGAGCTCTAATTGGGGGAAATACTTTAGTGATTTCAACGCTAAAGGTACAATAGTTGTAGTAGATGAACGCACAAACGGTAATTCCACATCGGTTTATAATGAATCCCGGGCTCAGCAGCGCTATTCGCCTGCGTCCACATTCAAGATTCCGCATACCCTTTTTGCGCTGGATGCAGGGGCGGTTCGCGATGAGTTTCATGTTTTTCGATGGGACGGCGCTAAAAGAAGCTTTGCAGGTCACAATCAAGACCAAAACCTACGATCGGCAATGCGCAATTCTACCGTTTGGGTCTATCAACTATTCGCAAAAGAAATAGGC…	OXA-20 (D)	DrugMod	Blac	Neg	Yes	30	801	45.1	0.208	-16.1	0.2229	8.57	1.185
772	ATGAATATTATGCCGATATCTGAATCACAATTATCAGATTGGTTAGCATTAAGATGCTTACTTTGGCCTGATCATGAAGATGTGCATTTACAGGAAATGCGCCAACTGATCACACAGGCACATCGTTTACAATTATTGGCTTATACCGACACCCAACAAGCAATTGCCATGTTGGAAGCTTCAATTCGGTATGAATATGTGAATGGCACACAAACATCGCCTGTGGCTTTTTTGGAAGGGATTTTTGTATTGCCTGAATATCGTCGTTCAGGTATCGCAACGGGGTTGGTTCAACAAGTGGAAATTTGGGCGAAACAGTTTGCATGTACAGAGTTTGCTTCGGATGCAGCGTTGGATAATCAGATCAGCCACGCCATGCATCAAGCACTCGGTTTTCAT…	aac(6')-Ih	DrugMod	Ami	Neg	Yes	5	441	41.5	0.22	-8.6	0.2229	3.11	0.111
441	ATGCGAAGTGAGCAGGAAATGATGGACATTTTTTTGGACTTTGCTTTGAACGATGAGAGAATCCGATTGGTCACTTTGGAAGGGTCACGTACAAACAGAAATATCCCTCCTGACAACTTCCAAGATTATGACATCTCGTATTTTGTAACTGATGTAGAATCTTTTAAAGAAAATGATCAGTGGCTCGAAATCTTTGGGAAGCGCATTATGATGCAAAAACCAGAAGATATGGAGCTTTTTCCTCCCGAATTAGGTAATTGGTTTTCATACATTATTCTTTTTGAGGATGGCAACAAATTAGATCTAACCCTTATTCCAATTCGTGAAGCAGAAGATTATTTTGCTAATAACGATGGTTTGGTTAAGGTATTGCTTGATAAGGATTCGTTCATCAACTAT…	aadK	DrugMod	Ami	Pos	Yes	30	855	36.3	0.221	-11.2	0.226	5.09	0.347
362	ATGACTACACTTAAAGTGAAACAATTAGCAAATAAAAAAGGACTAAATATCTTAGAAGATTCAATAGAAATCAATGAATCTGGCGTTGACTTTCAAGTAGCACACGTCACAGAACAAAACGGAGATAAATGGATACTAAGAATTCCTCGTAGACCAGAATCCATGAGACATGCCCTACGGGAAAAAGAAGCGTTAGAAATTATGAAAAAACATGCAGCATTCCAAGTTCCTAATTGGTCTATATTTTCTGAAGAACTAATTGCTTATAAACAACTAAATGGCTTTCCTGCTGCTACTATCGATATAGAACAACAAAGATATGTATGGAACTTTAATGAAAAGAATGTACCAATCGAATACTATATTTCATTAGGAAAAGTTCTAGCGAATGTACATTCA…	APH	DrugMod	Mac	Pos	Yes	2	897	34.9	0.196	-6.4	0.2273	8.42	0.902
386	TTGAACAAACAGAAAGCGGTAGAAATAGCAAGAAAGTATGGTTTGGAAGTTAAAGATGAGTCCATCATATTCAACGAGTCCGGTTTAGATTTTCTGGTTGCTTATGCAGAAGACGATAAAGGCGAAGAATGGGTGCTAAGGTTTCCGAGACGGGACGATGTGATGCCAAGGACGATAGTGGAGAAGAAAGCACTGGATCTTGTAAATAAATATGCCACTTTTCAGGTTCCAGTCTGGTCGGTTTATGAAGGCGATCTAATAGCTTATAAAAAGTTAATCGGAGTGCCAGCAGGCACGATTGATCCGGAGATTCAAAACTATGTGTGGGAGATGGATTATGAAAATGTGCCTGAACAATTTCACCAGACATTAGCCAAAGCGTTGGCTTCGCTACACACA…	mphB	DrugMod	Mac	Pos	Yes	2	900	44.6	0.263	-6.9	0.2273	1.73	0.112
576	ATGAACGAGAAAAATATAAAACACAGTCAAAACTTTATTACTTCAAAACATAATATAGATAAAATAATGACAAATATAAGATTAAATGAACATGATAATATCTTTGAAATCGGCTCAGGAAAAGGCCATTTTACCCTTGAATTAGTAAAGAGGTGTAATTTCGTAACTGCCATTGAAATAGACCATAAATTATGCAAAACTACAGAAAATAAACTTGTTGATCACGATAATTTCCAAGTTTTAAACAAGGATATATTGCAGTTTAAATTTCCTAAAAACCAATCCTATAAAATATATGGTAATATACCTTATAACATAAGTACGGATATAATACGCAAAATTGTTTTTGATAGTATAGCTAATGAGATTTATTTAATCGTGGAATACGGGTTTGCTAAA…	ErmC	TargetMod	Mac	Both	Yes	30	735	25.6	0.171	-4.8	0.22764	33.94	2.556
580	ATGAACCAGAAAAACCCTAAAGACACGCAAAATTTTATTACTTCTAAAAAGCATGTAAAAGAAATATTGAATCACACGAATATCAGTAAACAAGACAACGTAATAGAAATCGGATCAGGAAAAGGACATTTTACCAAAGAGCTAGTCAAAATGAGTCGATCAGTTACTGCTATAGAAATTGATGGAGGCTTATGTCAAGTGACTAAAGAAGCGGTAAACCCCTCTGAGAATATAAAAGTGATTCAAACGGATATTCTAAAATTTTCCTTCCCAAAACATATAAACTATAAGATATATGGTAATATTCCTTATAACATCAGTACGGATATTGTCAAAAGAATTACCTTTGAAAGTCAGGCTAAATATAGCTATCTTATCGTTGAGAAGGGATTTGCGAAA…	ErmA	TargetMod	Mul	Pos	Yes	30	732	32.5	0.197	-6.3	0.227968	11.13	0.569
341	ATGATAGTTTTGAAAAACAAGAAAATGCTAAAAATAGGGATGTGTGTTGGTATATTAGGTTTAAGTATTACAAGCCTAGTAACTTTTACAGGAGGTGCATTGCAAGTTGAAGCGAAAGAAAAGACTGGACAAGTGAAACATAAAAATCAGGCGACGCATAAAGAGTTCTCTCAACTTGAGAAAAAATTTGATGCTCGATTAGGTGTATATGCGATTGATACTGGTACAAATCAAACAATCGCTTATCGACCTAACGAAAGGTTTGCCTTTGCATCAACTTACAAGGCTTTAGCGGCAGGGGTATTACTGCAACAGAACTCTACTAAGAAATTAGATGAAGTTATTACTTATACGAAAGAAGACTTAGTGGATTATTCACCTGTTACAGAGAAACATGTA…	BLA1 (A)	DrugMod	Blac	Pos	Yes	30	930	38.9	0.214	-5.5	0.2326	20.6897	0.797
547	ATGTTATTATTTATGTTCTCGATTATTTCTTTTGGTAATGAAAATCAATTTATGAAAGAGATTTTTGAAAGAAAAGGTTTAAACGGAACTTTTGTTGTTTATGATTTAAAAAATGATAAAATTGATTATTATAATTTGGATAGAGCTAATGAGAGATTTTATCCTGCTTCATCATTTAAAATTTTTAATACTTTGATAGGATTAGAAAATGGGATAGTAAAAAATGTTGATGAAATGTTTTATTATTATGATGGTTCTAAAGTTTTTCTTGATTCATGGGCAAAAGATTCGAATTTAAGATATGCAATAAAGGTATCTCAAGTTCCAGCTTATAAAAAGCTTGCAAGAGAATTGGGAAAAGAAAGAATGCAAGAAGGATTAAATAAATTAAATTATGGA…	OXA-85 (D)	DrugMod	Blac	Neg	Yes	30	765	24.6	0.164	-9.9	0.2364	19.26	1.466
590	ATGAAAAAAAGAATTCAGTTCTTTATGGTTTCAATGATGCTAAGTCCATTATTCAGTGCCCAGGTAAAAGATTTTGTCATCGAACCACCGATTAAAAAGAATTTACATATTTACAAAACTTTTGGTGTATTCGGAGGTAAAGAATATTCTGCCAATTCAGTATATCTTGTTACCCAAAAAGGAGTTGTCTTATTTGATGTTCCGTGGGAAAAGGTACAGTACCAAAGCCTGATGGATACCATCCAAAAACGCCACAATTTACCCGTAATAGCGGTGTTTGCCACTCACTCCCATGATGACCGTGCCGGAGATCTGAGCTTTTTTAACAACAAAGGAATTAAAACCTACGCTACTGCCAAAACCAATGAGTTCCTGAAAAAAGACGGAAAAGCAACATCC…	IND-14 (B)	DrugMod	Blac	Neg	Yes	30	720	39	0.27	-13.1	0.245	15.55	1.71
219	ATGACAATGCGAATAGATACAGACAAACAAATGAATTTACTTAGTGATAAGAACGTTGCAATAATTGGTGGTGGACCCGTTGGACTGACTATGGCAAAATTATTACAGCAAAACGGCATAGACGTTTCAGTTTACGAAAGAGACAACGACCGAGAGGCAAGAATTTTTGGTGGAACCCTTGACCTACACAAAGGTTCAGGTCAGGAAGCAATGAAAAAAGCGGGATTGTTACAAACTTATTATGACTTAGCCTTACCAATGGGTGTAAATATTGCTGATAAAAAAGGCAATATTTTATCCACAAAAAATGTAAAGCCCGAAAATCGATTTGACAATCCTGAAATAAACAGAAATGACTTAAGGGCTATCTTGTTGAATAGTTTAGAAAACGACACGGTT…	TetX	DrugMod	Tet	Neg	Yes	10	1167	37.4	0.17	-5.8	0.248781	11.89	0.547
508	ATGACAAAAAAGAAATTGCCCGTTCGTTTTACGGGTCAGCACTTTACTATTGATAAAGTGCTAATAAAAGATGCAATAAGACAAGCAAATATAAGTAATCAGGATACGGTTTTAGATATTGGGGCAGGCAAGGGGTTTCTTACTGTTCATTTATTAAAAATCGCCAACAATGTTGTTGCTATTGAAAACGACACAGCTTTGGTTGAACATTTACGAAAATTATTTTCTGATGCCCGAAATGTTCAAGTTGTCGGTTGTGATTTTAGGAATTTTGCAGTTCCGAAATTTCCTTTCAAAGTGGTGTCAAATATTCCTTATGGCATTACTTCCGATATTTTCAAAATCCTGATGTTTGAGAGTCTTGGAAATTTTCTGGGAGGTTCCATTGTCCTTCAATTA…	ErmF	TargetMod	Mul	Neg	Yes	30	801	34.2	0.198	-11.1	0.248881	11.02	1.179
421	ATGAAGCGATTCCTCATGTCTGCGGTATGCAGTTTTTACTCCATAATGGCGTTCGGCCAAATTCAAATTGGAGATATAAAGGAAGTTATCCAAGAAAAAAAAGCGACAGTCGGTGTGGCAATCCTATATCAAGACAAGATCTTTACATTATCCGACAATCAGCAATACCCTTTAATGAGCCTTTTTAAGTTTCATGTGACTGTGGCTGTTTTGAAAAAGATGGATAGGGAACATATTCCCTTAGACAGTACGGTGTACATAACACGTGAACAAATGCATGAAAACACATATAGCCCTTTGAGAAACAAATATCCCAATCAAGGAATACACATATCATTGCGTGATATAATAACGTATACGATTATTTATAGCGACAATAACACGTGTGACTGGCTCATT…	CblA_type (A)	DrugMod	Blac	Neg	Yes	10	873	38.5	0.185	-15.8	0.2512	13.81	2.132
328	ATGCGTATAACAAAAAAACGGAGCCCAAGGTTAATCTTGCAGTCTTTAGTAAAAAACGGATGTCCATATATTATTATATGTATATGGTGTGTGTTGTCTGGCGGATGTGTTCAGAATAAATCCCAAGATTCATTGAAAACATTAAAAACAGAAATTCGACATATTATTAAAGATAAGAAAGCAACTATAGGAGTGGCTTTGATATTGGATGGAGAAGATACGCTGGCCATAAATAATGCCGAAAAATATCCCATGATGAGCGTTTATAAGTTTCATCAGGCATTGGCTGTATGTGATTACCTGCAAAAACGGCATATTCCACTTTCCACTTCCCTATATCTTGATAAAAAATATTTCAAACCGGATACATACAGCCCTTTGCGTGATAAATATCCCCAA…	cepA (A)	DrugMod	Blac	Neg	Yes	30	960	37.1	0.182	-7.6	0.2527	11.69	1.122
391	ATGAAAGCATATTTCATCGCCATACTTACCTTATTCACTTGTATAGCTACCGTCGTCCGGGCGCAGCAAATGTCTGAACTTGAAAACCGGATTGACAGTCTGCTCAATGGCAAGAAAGCCACCGTTGGTATAGCCGTATGGACAGACAAAGGAGACATGCTCCGGTATAACGACCATGTACACTTCCCCTTGCTCAGTGTATTCAAATTCCATGTGGCACTGGCCGTACTGGACAAGATGGATAAGCAAAGCATCAGTCTGGACAGCATTGTTTCCATAAAGGCATCCCAAATGCCGCCCAATACCTACAGCCCCCTGCGGAAGAAGTTTCCCGACCAGGATTTCACGATTACGCTTAGGGAACTGATGCAATACAGCATTTCCCAAAGCGACAACAAT…	CblA-1 (A)	DrugMod	Blac	Neg	Yes	30	891	48.6	0.261	-13.8	0.2527	15.52	2.55
306	ATGGAAAAAAACAGAAAAAAACAAATCGTAGTTTTGAGTATAGCTTTAGTTTGCATTTTCATCTTGGTATTTTCATTGTTCCATAAATCAGCGACAAAAGATAGCGCAAATCCTCCTTTAACAAATGTTTTGACTGATAGCATTTCTCAAATTGTCTCAGCTTGTCCTGGCGAAATTGGTGTGGCGGTTATTGTTAATAACAGAGATACGGTTAAGGTCAATAATAAGAGTGTTTATCCTATGATGAGTGTGTTTAAGGTTCATCAGGCATTAGCTCTTTGTAATGACTTTGACAATAAAGGAATTTCACTTGATACCTTAGTAAATATAAATAGGGATAAACTTGACCCAAAGACTTGGAGTCCTATGCTGAAAGATTATTCAGGGCCAGTCATATCA…	CfxA4 (A)	DrugMod	Blac	Neg	Yes	2	966	35.6	0.203	-5.5	0.255694	3.57	0.363
307	ATGGAAAATAGCAAGAGAACGATAGCCATCGTATGTGGTGGTGATTCTTCTGAGCACGACGTATCATTGCGCTCAGGACAGGGTTTGTACTCTTTCTTTGATAAAGAGCGCTACAATATTTATCTCGTCGATGTGAAGGGCACCGACTGGCATGTTGCTTTGGATAATGGTGAGACTATCGAGATTGACAAGAACGATTTTTCTTTCGTTATGAACGGCAAGCATGTCTATTTCGATTATGCTTATATCACCATCCACGGACAGCCTGGTGAGAATGGTGTGATGCAGGGCTACTTCGACCTCATCCATCTGCCATACTCTACAAGCGGTGTTCTGGTAGAGGCAATGACTTTTGATAAGTATGTGCTCAATAATTATCTGCGTGGTTTCGGTATAAAC…	vanL	ResTarget	D-cyc	Neg	Yes	2	996	47.1	0.382	-9.5	0.2585	31.27	2.151
582	ATGAGGAAAAATGTTAGGATTTTTACTGTGTTGTCTCTGTTCTTAATTAATTTTTTTAATGCGCAGGCCCGTGACTTTGTAATTGAGCAGCCTTTTGGCAAACAACTTTATCTGTATAAAACCTTCGGAGTTTTTGACGGCAAAGAATATTCAACCAATGCGCTTTATCTGGTCACTAAAAAAGGAGTAGTCCTTTTTGATGTCCCATGGCAGAAAACCCAGTATCAAAGTCTTATGGATACGATAAAGAAACGTCATAACTTACCGGTGATCGCTGTATTTGCAACACATTCACACTCAGACAGAGCCGGAGACCTGAGTTTTTACAATAAAAAAGGCATCCCGACCTATGCCACGGCCAAAACCAATGAACTGCTGAAGAAAGAAGGAAAAGCAACT…	IND-4 (B)	DrugMod	Blac	Neg	Yes	5	729	40.9	0.295	-8.8	0.234	13.07	1.211
591	ATGAAAAAAAGCATACAGTTTTTTATTGTTTCCCTATTATTAAGTCCGTTTGCTAATGCTCAGGTAAAGGATTTTGTAATAGAACCTCCTATCAGCAAGAACTTATATATTTATAAAACTTTTGGTGTATTCGGAGGAAAAGAATATTCTGCCAACGCTGTTTACCTTGTCACAAAAAAAGGAGTAGTCCTGTTTGATGTTCCCTGGGAAAAAGTTCAGTACCAAAGCTTGATGGATACCATAAAAAAACGTCATAATTTACCTGTAGTGGCAGTATTTGCTACCCATTCTCATGATGACAGAGCCGGAGATTTAAGCTTCTTCAACAAAAAAGGGATTAAGACCTATGCCACGGCAAAAACCAATGAGTTATTGAAAAAAGAAGGTAAAGCGGTGTCC…	IND-9 (B)	DrugMod	Blac	Neg	Yes	5	720	36	0.255	-11	0.234	0.93	0.048
227	ATGTTGAAACGTATCCGCTTGCCCCAACTGGCGCTGGCCCTTGCGGCGCTGTTCCCCTTGGCCGCCTACGCGGCGCCGGACGCCGCCGCGCTGCGCCAGGCCGTCGACGCGGCAGTCGGCCCCGTCATGGCGCAGTTCGATGTGCCGGGCATGGCGGTCGCCGTCACGGTCGATGGCCAGCCGCACTTTTTCAATTACGGCGTCGCCGCGCGCGACAGCAAGCAACCCGTGACGGAAGCGACCATCTTTGAGTTGGGTTCGAACAGCAAGACTTTTACGGCCACCCTGGCGGCCTATGCCCAGGCGCAAGGCAAACTGGCGCTGGACGATCACCCCGGCAAGTATGTGCCGCAATTGCAGGGCAGTGCGCTCGATGGCGCCACCTTGCTGCACCTCGGC…	LRA-18 (C)	DrugMod	Blac	Uncul	Yes	30	1161	63	0.305	-13	NA	13.34	1.012
279	ATGAAGATAGCAGTACTTTGCGGCGGCAGGAGCAGTGAGCGGGATGTTTCGCTTTCCACAGGAATTCAGGTTGCGCGTGCGCTGCGCGAAACGGGGCACGATGTTGTGCTTGTTGATGCATGCGTGGATTTTCCGCTTGATTGCAGACCCGAAGAGGTTTTTGAAAAAGCACTGCCGATCGAAAATCATGCCATCGGTGCAGCCGCGCCGTGCGTTGAAAGATTTTTTGACCGTGCATCGGGTTTTTTCGGCAAAAACGTTCTTGAAATCTGCAAAAGTGCGGATATTGTTTTCAATGCACTGCACGGTGACGAAGGCGAAAACGGCAAATTGCAGGCAGTGTTCGACCTTTTGAACATTTGCTACACCGGTTCCGGTGCGCAGGGCTGCATGCTTGCA…	vanN	ResTarget	D-cyc	Uncul	Yes	2	1047	52.8	0.308	-11.3	NA	13.24	0.461
284	ATGGAGCTGTCTATGAAAATCACCGTACTCGCGGGGGGCTTTTCCCCCGAGCGCGACGTTTCCCTGCTTTCCGGCGCACTGATCGCCAATTCCCTTTGTCGAAGCGGTCATCTTGTCGCGCTCACGGACGTCTTTTATCCTTACCGGGGCGCGCTGTCCGACGACGCTTTCACCTCGGACGGGAATTTTATGTATACCGTTCCGAAGGAGCCGCCGGATTTGAAAGCGCTGCGGGCCGAGGTGCCCGGGAGTGCTCTCATCGGCGACGGCGTCCTCGAGCTCTGCCGTCTTTCCGATATCGTGTTTCTCGCCTTACACGGCGGCATGGGAGAGGACGGAAGCATTCAGGCGGCGCTTTCATCGATGGGGATTCCCTATACCGGCAGCGATTTTGCGGCT…	vanF	ResTarget	D-cyc	Uncul	Yes	2	1032	57.7	0.25	-15	NA	28.06	0.972
320	ATGAAAAATATAGCTATACTTATGGGAGGCTACTCCTCTGAAGCTGAAGTCTCCCTCAAGAGTGCTGCCACAGTGGTGGAGTGCTTAGACAAAAACAAATATCGTCCCTACCCTATCCTTATCGCTAAGGACAGATGGGTATATACCGACCCCAAAGGGCAGGAGTTCCCTATAGACAAAAATGATTTTTCCCTTACTATTGGTGGGGAGAAAATCACCTTTGCTTGTGCTTTCAACGCCATTCACGGCACCCCTGGAGAGGATGGTCACCTACAAGCCTATTTCTCCTTTGTAGGGATACCTATCACAGGTTGTAGTATGTATGCCTCTGCCCTAACCTTCAACAAGCGTGATATGCTCTCTGTGCTAAAGCCTTATGGGATTCCTCGTGCTAAAGCC…	vanG	ResTarget	D-cyc	Uncul	Yes	2	978	45.2	0.244	-10.3	NA	30.17	1.054
369	ATGCGGTCGAAATTCCTGCTTGCTACTGCGCTCGTTCTGTCGACGGCCTTCACCGCCGATGCAGCAGACGCGCCGAAGCGCCTTCCCGTCAACATCACCAACCAGGATTGGCTGAAGCCGTTTCCGGGATTCAAGATCGTCGGCAACATGTATTATGTCGGCACCTACGATCTCGGCTGCTACCTGATCGATACCGGCGCAGGGCTGATCCTCGTCAACACCGGCATCATGGGTTCCTACCCGCTGATGAAGGCGAGCATCGAATCCCTCGGCTTCAAGACCAGCGACATCAAGATTATCACCGCGACGCATGGCCATTCCGACCATGTCGCCGATATGGCGTCGTTCAAGAAGGACGCGCCGAGCGCCGTCGTCTATATGAGCGAGCGCGATGTGGAG…	LRA-7 (B)	DrugMod	Blac	Uncul	Yes	5	906	59.2	0.359	-17.9	NA	11.97	1.016
377	ATGAACTCAGAAATGTCTCAAACTTCTTTTAAAATCAGGATATTGGTGACCTGCCTCCTATCCATTGCCCAGTTAACAATGGCGCAACAAGTACAGGTAACTGAACCCCCGATCACAAATCAGGATTGGGTCAAACCCTATCCTCCATTCCGTATAGTCGGCAATTTGTATTATGTGGGCACTTACGATTTAGCCTGTTACCTCATTGTCACCCCACAGGGGAATATCCTTATCAATACAGGACTCGCTTCCTCCGCGCCTATGATCGAGGCAAGCATCAAAGCATTAGGCTTCAAGTTTTCCGACACGAAAATTCTGTTGACAACCCAGGCCCATTACGATCATGTGGGCGCCATGGCCGCAATTAAAAAGTCAACCAACGCGCAACTTATGATTGAT…	LRA-19 (B)	DrugMod	Blac	Uncul	Yes	30	903	45.2	0.25	-10	NA	5.77	0.371
380	ATGACATCAGTACGACTGACAACGGCGCTGCGCGCCATAGTCTTCGCCTTGGCGGCAACGGGCGCCTCGGCGGCCGCCTGCGCCCAAGACGCGGAGCGGCGGATAAGCGAGATGACCGCCGGCAAGCCCGCCGAGGTGGGCGTGGCGTGGATAGCCGACGGCAAGGCGCACGCCGTCAACAACGCCGACGGCTACCCCATGATGAGCGTCTTCAAGCTGCACGGGGCAGTGGCGGAGCTAAGGCAGATGGAGCGGCGCGGCACTCCGGCCGACACATTGATAACCGTCAGGGCGGCCGAGATGGAGAAAGACACCTACAGCCCCATGCTGAAACGGTATGGCGGCAGGGATTTCACTATACGCCTCGACAGCCTTCTGCGTTACAGCGTGGCCGAGAGC…	PER-2 (A)	DrugMod	Blac	Uncul	Yes	30	900	62.3	0.202	-11.6	NA	7.98	0.334
392	ATGAAACTCTGGACATCACTCTGCCTGTTTCTGCTGCTGGGCGCAACAGCGTTTGCAGTTCGCGAAAATCCTCTGGAAAGCAGACTTCGCCGCATAATACGCCTCTCAAACACCGATGTAGGCGTCGCCGTCATCAGCGGCAGCCGAAATTGGGCGGTCGGCAACCGAAAACGCCCGCTGCTCAGCGTTTTCAAGTTTTTTATTGCGGTTCAAACCCTCCGGCAGATGGAGCAAACCGGAACGGCTCTTAACGCAAAACTGACAGTCGAAGAAAACATGACTGACGCAAACATGTACAGCCCCATGCTGAAAAAACATCCCCGCCGCCCCTTCGAAATCAGTCTGGCCGAGCTGCTCGAATATATGATTGCCGAAAGCGACAACAATGCCGCAGACATT…	CblA-1 (A)	DrugMod	Blac	Uncul	Yes	30	891	50.2	0.27	-14.1	NA	8.77	0.327
407	ATGAATGTTCAAAATTGTATGGTAAAAGCCGTTTCCGTTAGCATCATTTTATTTGCATCCCTTTCCCTTGCTGCGCAAAAGGTAAAGGAACCAACCGTTAGTAACGCAGACTGGTCAAAGCCGTACCGGCCCTTTAGAATTGCCGGCAATTTATATTACATCGGTACATATGATCTCGCTTGTTATCTTATTACTACTAAACAGGGTAATATCATTGTCAATACCGGGCTGGCGGCTTCTGCATTACAAATAAAAAATAATATCAAAGCGTTAGGCTTTAAGTTAACTGACACCAAAATACTCTTAACAACACAGGCCCATTATGACCATTTGGGTGCAATGGCTGAAATTAAGAAAATAACAGGCGCAAAGCTCATGGCAGATGAGGGCGATGCGACG…	LRA-12 (B)	DrugMod	Blac	Uncul	Yes	5	882	40.7	0.234	-13.4	NA	2.21	0.148
469	ATGCAACGGAGCCTGTCCATGAGCGGAAAAAGACATTTCATCTTTGCAGTATCATTTGTTATTTCAACGGTTTGCCTTACGTTCTCCCCGGCAAATGCCGCACAAAAACTGTCCTGCACGCTTGTTATCGACGAGGCGAGCGGCGACCTGCTGCACCGGGAAGGCAGTTGCGACAAGGCTTTTGCGCCGATGTCGACGTTCAAACTGCCTTTGGCCATCATGGGCTACGATGCCGATATCCTGCTCGACGCCACCACGCCGCGCTGGGATTACAAGCCGGAATTCAACGGCTACAAATCGCAGCAGAAGCCGACCGATCCGACCATCTGGCTGAAGGATTCCATCGTCTGGTATTCGCAGGAGCTGACGCGCCGCCTCGGCGAAAGCCGCTTTTCCGAT…	OXA-18 (D)	DrugMod	Blac	Uncul	Yes	30	828	61.2	0.338	-13.4	NA	9.17	0.771
502	ATGGAATTTCGTTTGATTGATCTGAAAAGATGGAAAAGAAAAGCGTACTTTACGCATTATTTTGAATCTGTGCCTTGCACATATAGCATGACCGTAAAGCTGGATATTACTACGATTAAAACCGGTAAAGCAAAATTGTATCCCACCCTTTTGTATGCCGTTTCAACAGTAGTTAACCGGCACGAAGAATTCCGTATGGCTGTGGACGATGAAGGGCAAATCGGGATATTTAGTGAAATGATGCCGTGCTATACAATTTTCCATAAGGACACGGAGATGTTTTCAAATATCTGGACCAAGTATATCGGTGATTATACGGAGTTCTGCAAGCAGTATGAAAAGGATATGCAGCAATACGGTGAAAACAAGGGCATGATGGCAAAGCCAAATCCGCCTGTG…	cat-10	DrugMod	Chl	Uncul	Yes	30	801	41.1	0.274	-10.2	NA	0.44	0.036
503	TTGATGTTTCAAATTCGCAGCTTTCTGGTTGGTATCAGTGCATTCGTCATGGCCGTACTTGGATCAGCAGCATATTCCGCACAGCCTGGCGGTGAATATCCGACAGTAGATGACATACCGGTAGGGGAAGTTCGGCTGTACAAGATTGGCGATGGCGTTTGGTCGCATATCGCAACTCAGAAACTCGGTGACACGGTGTACTCGTCTAATGGACTTATCGTCCGCGATGCTGATGAGTTGCTTCTTATTGATACAGCGTGGGGGGCGAAGAACACGGTAGCCCTTCTCGCGGAGATTGAAAAGCAAATTGGACTTCCAGTAACGCGCTCAATTTCTACGCACTTCCATGACGATCGAGTCGGTGGAGTTGATGTCCTCCGGGCGGCTGGAGTGGCAACG…	VIM-7 (B)	DrugMod	Blac	Uncul	Yes	30	801	54.4	0.242	-13.8	NA	7.69	0.441
514	ATGCGCGGTAAACACACTGTCATTCTGGGCGCGGCACTGTCGGCGCTTTTTGCCGGCGCGGCTGGCGCGCAGATGCTCGAATGCACGCTGGTCGCCGATGCCGCGAGCGGTCAGGAGCTTTACCGCAAGGGTGCCTGTGACAAGGCCTTCGCGCCAATGTCGACGTTCAAGGTGCCGTTGGCCGTCATGGGCTACGATGCTGGCATTCTTGTGGACGCGCATAATCCGCGCTGGGACTACAAGCCGGAATTCAATGGCTACAAATTCCAGCAGAAAACCACCGACCCTACGATCTGGGAAAAGGACTCGATCGTCTGGTATTCGCAGCAATTGACCCGCAAGATGGGGCAAAAACGCTTTGCCGCATACGTGGCCGGGTTCGGCTATGGCAATGGCGAT…	OXA-45 (D)	DrugMod	Blac	Uncul	Yes	5	795	61.8	0.313	-14.8	NA	2.6	0.164
523	ATGCATAAACACATGAGTAAGCTCTTCATCGCTTTTTTAGCCTTTCTGCTGTCGGTGCCAGCAGCCGCTGAAGACCAGACACTTGCCGAGCTCTTTGCCCAACAAGGCATTGACGGGACTATAGTGATTTCGTCGCTACACAACGGAAAGACATTTATCCACAACGATCCCCGCGCAAAACAGAGATTCTCGACAGCATCCACGTTCAAGATACTGAACACGCTGATCTCGCTCGAAGAAAAAGCCATCTCTGGAAAAGACGATGTGCTGAAATGGGACGGGCATATTTACGATTTTCCAGATTGGAATCGTGACCAGACGCTAGAAAGTGCGTTCAAGGTTTCCTGTGTCTGGTGTTATCAGGCGCTTGCACGCCAGGTCGGCGCGGAGAAGTATCGA…	OXA-198 (D)	DrugMod	Blac	Uncul	Yes	30	789	47.8	0.222	-16.8	NA	3.48	0.206
782	ATGTTGAAAATTGCAGAAAAAGAAGATGTTCCCGTCGCGGCGGAGCTTGCGGGAATGCTTTGGCCCCATCATTCAAGGGAAGAGCTGGAAGGAGAACTTTTGTCTTTTATCGAAAGCGGAGGTATGGTTTTTCTTTGGATGGAGGAAGGTAATCCCGTGGCGTTCGCTCAATGCGGAATCCGAACAGATTACGTGGAAGGGACGCACGGCGGAGCGATCGGTTATCTCGAAGGAATTTTTGTTTTGGAAAAATTCCGCCGCCGCGGTATCGGGAAAGTATTGCTTACGGCATGCGAAGAATGGGCGAAAGAGCAGGGGTGTGAGGAATTTGCCAGCGACACGGAGTTGGATAATGCCGAAGGGCTGTCCTTTCATTCAGGCGCGGGATTTTACGAGGCG…	AAC(6')-Iad	DrugMod	Ami	Uncul	Yes	5	432	49.5	0.23	-7.3	NA	10.63	0.381
221	ATGAAAATCACCATTTCCGGTACTGGCTATGTAGGCTTGTCAAACGGGCTTCTAATCGCACAAAATCATGAGGTTGTGGCATTAGATATTTTACCGTCACGCGTTGCTATGCTGAATGATCGGATATCTCCTATTGTTGATAAGGAAATTCAGCAGTTTTTGCAATCAGATAAAATACACTTTAATGCCACATTAGATAAAAATGAAGCCTACCGGGATGCTGATTATGTCATCATCGCCACTCCAACCGACTATGATCCTAAAACTAATTATTTCAATACATCCAGTGTAGAATCAGTAATTAAAGACGTAGTTGAGATAAATCCTTATGCGGTTATGGTCATCAAATCAACGGTTCCCGTTGGTTTTACCGCAGCGATGCATAAGAAATATCGCACT…	PmrE	TargetMod	Pol	Neg	No	NA	1167	43.8	0.329	-12.6	0.0205017	NA	NA
184	ATGTCCCGCGTGTCGCAGGCGAGGAACCTGGGTAAATATTTCCTGCTCATCGATAATATGCTGGTCGTGCTGGGGTTCTTTGTTGTCTTCCCGCTGATCTCTATCCGCTTCGTTGATCAAATGGGCTGGGCCGCCGTCATGGTCGGTATTGCTCTCGGTCTACGCCAATTTATTCAGCAAGGTCTGGGTATTTTCGGCGGTGCAATTGCCGACCGCTTTGGTGCCAAACCGATGATTGTTACCGGTATGCTGATGCGCGCCGCCGGATTCGCCACAATGGGTATCGCCCACGAACCGTGGCTATTGTGGTTTTCATGCCTGCTCTCGGGACTCGGTGGCACGTTGTTTGATCCGCCGCGTTCGGCGCTGGTGGTGAAATTAATCCGTCCACAGCAGCGT…	MdtH	Efflux	Mul	Neg	No	NA	1209	55.3	0.294	-18.7	0.0205389	NA	NA
216	ATGAGCGCAAATGCGGAGACTCAAACCCCGCAGCAACCGGTAAAGAAGAGCGGCAAACGTAAGCGTCTGCTCCTCCTTCTCACCTTGCTCTTTATAATTATTGCCGTAGCGATAGGGATTTATTGGTTTTTGGTACTGCGTCACTTCGAAGAAACCGATGACGCATACGTGGCAGGGAATCAAATTCAAATTATGTCTCAGGTGTCTGGCAGCGTGACGAAAGTCTGGGCCGATAACACCGATTTTGTAAAAGAAGGCGACGTGCTGGTCACTCTCGACCCGACAGATGCTCGCCAGGCGTTTGAAAAAGCCAAAACTGCACTGGCTTCCAGCGTTCGCCAAACCCACCAGCTGATGATTAACAGCAAGCAGTTGCAGGCGAATATTGAGGTGCAGAAA…	EmrA	Efflux	Mul	Neg	No	NA	1173	53.4	0.386	-12.7	0.0205391	NA	NA
791	ATGAGCGAAGCACTTAAAATTCTGAACAACATCCGTACTCTTCGTGCGCAGGCAAGAGAATGTACACTTGAAACGCTGGAAGAAATGCTGGAAAAATTAGAAGTTGTTGTTAACGAACGTCGCGAAGAAGAAAGCGCGGCTGCTGCTGAAGTTGAAGAGCGTACTCGAAAACTGCAGCAATATCGCGAAATGCTGATCGCTGACGGTATTGACCCGAACGAACTGCTGAATAGCCTTGCTGCCGTTAAATCTGGCACCAAAGCTAAACGTGCTCAACGTCCGGCAAAATATAGCTACGTTGACGAAAACGGCGAAACTAAAACCTGGACTGGCCAGGGCCGTACTCCAGCTGTAATCAAAAAAGCAATGGATGAGCAAGGTAAATCCCTCGACGATTTC…	HNS	Reg	Unk	Neg	No	NA	414	46.4	0.56	-13.4	0.0205391	NA	NA
213	ATGTCCCGCTTTTTGATTTGTAGTTTTGCCCTGGTTTTACTTTATCCCGCCGGGATTGATATGTACCTCGTTGGTTTACCGCGCATCGCCGCCGATCTCAATGCCAGCGAAGCGCAGTTGCATATTGCGTTCTCCGTATATCTGGCGGGGATGGCAGCTGCGATGTTATTTGCCGGTAAAGTGGCCGATCGTTCAGGGAGAAAGCCGGTCGCCATACCCGGCGCGGCGCTATTTATTATTGCCTCGGTGTTCTGTTCACTGGCTGAAACCAGCACGTTATTTCTTGCAGGCCGATTTCTACAGGGGTTGGGCGCAGGCTGTTGTTACGTAGTGGCGTTCGCTATTTTGCGCGACACGCTGGATGATCGACGTCGGGCTAAAGTGCTGTCATTACTCAAC…	mdtL	Efflux	Mul	Neg	No	NA	1176	53.1	0.252	-12.4	0.0205392	NA	NA
108	ATGAAAAAATTACTGCGTCTTTTTTTCCCGCTCTCGCTGCGGGTACGTTTTCTGTTGGCAACGGCAGCGGTAGTACTGGTGCTTTCGCTTGCCTACGGAATGGTCGCGCTGATCGGTTATAGCGTCAGTTTCGATAAAACTACGTTTCGGCTGTTACGTGGCGAGAGCAATCTGTTCTATACCCTTGCGAAGTGGGAAAACAATAAGTTGCATGTCGAGTTACCCGAAAATATCGACAAGCAAAGCCCCACCATGACGCTAATTTATGATGAGAACGGGCAGCTTTTATGGGCGCAACGTGACGTGCCCTGGCTGATGAAGATGATCCAGCCTGACTGGCTGAAATCGAATGGTTTTCATGAAATTGAAGCGGATGTTAACGATACCAGCCTCTTGCTG…	phoQ	Reg	Mul	Neg	No	NA	1461	51.3	0.25	-12.4	0.0205393	NA	NA
121	ATGACAGATCTTCCCGACAGCACCCGTTGGCAATTGTGGATTGTGGCTTTCGGCTTCTTTATGCAGTCGCTGGACACCACCATCGTAAACACCGCCCTTCCCTCAATGGCGCAAAGCCTCGGGGAAAGTCCGTTGCATATGCACATGGTCATTGTCTCTTATGTGCTGACCGTGGCGGTGATGCTGCCCGCCAGCGGCTGGCTGGCGGACAAAGTCGGCGTGCGCAATATTTTCTTTACCGCCATCGTGCTGTTTACTCTCGGTTCACTGTTTTGCGCGCTTTCCGGCACGCTGAACGAACTGTTGCTGGCACGCGCGTTACAGGGCGTTGGCGGCGCGATGATGGTGCCGGTCGGCAGATTGACGGTGATGAAAATCGTACCGCGCGAGCAATATATG…	mdtD	Efflux	Mul	Neg	No	NA	1416	55.5	0.271	-15.2	0.0205397	NA	NA
136	GTGCAGAAGTATATCAGTGAAGCGCGTCTGTTATTAGCATTAGCAATCCCGGTGATTCTCGCGCAAATCGCCCAAACTGCGATGGGTTTTGTCGATACCGTGATGGCGGGCGGCTATAGTGCCACCGACATGGCGGCGGTCGCTATCGGTACTTCTATCTGGCTTCCGGCGATCCTCTTTGGTCACGGACTGCTGCTGGCATTAACGCCGGTTATCGCGCAATTAAATGGTTCCGGTCGACGTGAGCGCATTGCGCATCAGGTGCGACAAGGTTTCTGGCTGGCAGGTTTTGTTTCCGTTCTCATTATGCTGGTGCTGTGGAATGCAGGTTACATTATCCGCTCCATGGAAAACATCGATCCGGCTCTGGCGGACAAAGCCGTGGGTTATCTGCGTGCG…	hmrM	Efflux	Mul	Neg	No	NA	1374	53	0.331	-10.2	0.0205399	NA	NA
77	ATGTTGAAGCGCCTACTAAAAAGACCCTCTTTGAATTTACTCGCCTGGCTATTGTTGGCCGCTTTTTATATCTCTATCTGCCTGAATATTGCCTTTTTTAAACAGGTGTTGCAGGCGCTGCCGCTGGATTCGCTGCATAACGTACTGGTTTTCTTGTCGATGCCGGTCGTCGCTTTCAGCGTGATTAATATTGTCCTGACACTAAGCTCTTTCTTATGGCTTAATCGACCACTGGCCTGCCTGTTTATTCTGGTTGGCGCGGCTGCACAATATTTCATAATGACTTACGGCATCGTCATCGACCGCTCGATGATTGCCAATATTATTGATACCACTCCGGCAGAAAGTTATGCGCTGATGACACCGCAAATGTTATTAACGCTGGGATTCAGCGGCGTG…	pmrC	Reg	Unk	Neg	No	NA	1644	49.5	0.315	-12.3	0.0205402	NA	NA
104	ATGATCAATCGTCAACTTTCACGTCTGCTGTTGTGCAGCATTCTCGGCAGCACGACGCTGATTTCCGGCTGTGCCCTGGTACGTAAGGATTCTGCACCTCATCAACAGCTCAAACCGGAACAAATCAAACTGGCCGACGATATTCATCTTGCCAGCTCCGGCTGGCCGCAGGCGCAGTGGTGGAAACAACTCAATGACCCGCAGCTGGATGCGCTGATCCAACGGACGCTAAGTGGTTCACACACCCTCGCCGAAGCGAAACTGCGGGAAGAAAAAGCGCAGTCCCAGGCCGATTTGTTAGATGCCGGTTCACAATTACAGGTCGCAGCGTTAGGGATGCTCAACCGCCAACGTGTCTCGGCGAACGGCTTTTTAAGCCCTTATTCAATGGATGCGCCA…	mdtP	Efflux	Mul	Neg	No	NA	1467	55.8	0.279	-13.2	0.0205408	NA	NA
257	ATGCATTTTCTGCGCCGACCAATATCGCTGCGCCAACGGCTGATATTGACCATCGGGGCCATTTTGTTGGTGTTTGAGCTGATCAGCGTCTTCTGGCTATGGCATGAAAGTACCGAGCAGATTCAGCTGTTTGAGCAGGCGCTACGCGACAATCGCAACAACGATCGCCACATCATGCGTGAGATCCGCGAGGCGGTCGCCAGCCTGATTGTCCCCGGCGTCTTTATGGTCAGCCTGACGCTATTTATCTGCTATCAGGCGGTACGCCGCATCACCCGCCCGCTGGCGGAGCTGCAAAAAGAGCTGGAAGCGCGCACCGCCGACAACTTAACGCCCATTGCCATTCACAGCGCCACCCTCGAAATCGAAGCGGTGGTTTCGGCGTTAAACGATCTGGTC…	BasS/PmrB	Reg	Pol	Neg	No	NA	1092	54.2	0.256	-15.4	0.0205409	NA	NA
89	ATGCAACAGCAAAAACCGCTGGAAGGCGCGCAACTGGTCATTATGACGATTGCGCTGTCACTAGCGACATTCATGCAGGTGCTGGACTCCACCATTGCTAACGTGGCGATCCCCACTATCGCCGGGAATCTTGGCTCATCGCTCAGCCAGGGAACGTGGGTAATCACTTCTTTCGGGGTGGCGAATGCCATCTCGATCCCGCTTACCGGCTGGCTGGCAAAGCGCGTCGGGGAAGTGAAACTGTTCCTCTGGTCAACCATCGCCTTTGCTATTGCGTCGTGGGCGTGTGGTGTCTCCAGCAGCCTGAATATGCTGATCTTCTTCCGCGTGATTCAGGGGATTGTCGCCGGGCCGTTGATCCCGCTTTCGCAAAGTCTATTGCTGAATAATTACCCGCCA…	emrB	Efflux	Mul	Neg	No	NA	1539	56.2	0.279	-13	0.0205413	NA	NA
326	ATGTTTGAAATCCACCCTGTTAAGAAAGTCTCGGTGGTTATTCCCGTTTATAACGAGCAGGAAAGCTTACCGGAATTAATCAGGCGCACCACCACAGCCTGTGAATCGTTGGGGAAAGAGTATGAGATCCTGCTGATTGATGACGGCAGTAGCGATAATTCCGCGCATATGCTGGTCGAAGCCTCACAAGCGGAGAACAGCCATATTGTGTCTATTTTGCTTAACCGCAATTACGGGCAACATTCAGCGATTATGGCGGGATTCAGTCACGTTACTGGCGACTTAATTATTACCCTTGATGCCGATCTCCAGAATCCGCCAGAAGAAATCCCCCGCCTGGTGGCAAAAGCCGATGAAGGTTACGACGTGGTAGGGACTGTACGCCAGAACCGCCAGGAC…	arnC	TargetMod	Pol	Neg	No	NA	969	49.8	0.3	-8.4	0.0205413	NA	NA
292	ATGGAAAGTACGCCGAAAAAAGCTCCTCGCAGTAAATTCCCTGCTCTGTTAGTGGTTGCGTTGGCGCTGGTTGCCCTTGTTTTCGTTATCTGGCGCGTAGACAGTGCGCCATCAACTAATGACGCTTACGCGTCAGCAGATACCATTGATGTGGTACCGGAAGTCAGCGGCCGCATTGTAGAACTGGCGGTCACCGACAACCAGGCAGTCAAACAGGGCGATTTGCTGTTCCGCATCGACCCGCGCCCGTACGAAGCCAATCTGGCGAAAGCTGAAGCCTCCCTCGCGGCGCTGGATAAGCAAATTATGCTCACCCAGCGTAGCGTTGACGCGCAACAGTTTGGTGCCGACTCGGTTAATGCCACGGTAGAAAAAGCCCGTGCCGCCGCGAAACAGGCC…	mdtN	Efflux	Mul	Neg	No	NA	1032	55.9	0.349	-15.6	0.0205415	NA	NA
124	ATGAAGTTCTGGCGACCCGGTATTACCGGCAAACTGTTTCTGGCGATTTTCGCCACCTGCATTGTCTTGCTGATCAGTATGCACTGGGCGGTGCGTATCAGTTTTGAGCGTGGCTTTATTGATTACATCAAGCATGGTAATGAACAGCGATTACAACTGTTAAGTGATGCGCTTGGCGAGCAGTATGCGCAGCATGGCAACTGGCGCTTCCTGCGCAACAATGATCGCTTTGTCTTTCAGATCCTGCGTTCATTTGAACACGATAATTCGGAAGATAAACCCGGCCCGGGTATGCCACCGCACGGCTGGCGTACCCAGTTCTGGGTGGTTGATCAAAACAACAAAGTGCTGGTTGGTCCGCGAGCGCCGATTCCACCTGACGGTACACGGCGACCCATT…	baeS	Reg	Unk	Neg	No	NA	1404	53.7	0.319	-13.1	0.0205417	NA	NA
157	ATGAAAGGTAGTTATAAATCCCGTTGGGTAATCGTAATCGTGGTGGTTATCGCCGCCATCGCCGCATTCTGGTTCTGGCAAGGCCGCAATGACTCCCGGAGTGCAGCCCCAGGGGCGACGAAACAAGCGCAGCAATCGCCAGCGGGTGGTCGACGTGGTATGCGTTCCGGCCCATTAGCCCCGGTTCAGGCGGCGACCGCCGTAGAACAGGCAGTTCCGCGTTACCTCACCGGGCTTGGCACCATTACCGCCGCTAATACCGTTACGGTGCGCAGCCGCGTGGACGGCCAACTGATAGCGTTACATTTCCAGGAAGGCCAGCAGGTCAAAGCAGGCGATTTACTGGCAGAAATTGACCCCAGCCAGTTCAAAGTTGCATTAGCACAAGCCCAGGGCCAA…	mdtA	Efflux	Unk	Neg	No	NA	1248	55.3	0.353	-12.3	0.0205502	NA	NA
228	ATGACGAAACATGCCAGGTTTTTCCTCCTGCCCTCCTTTATTCTGATCTCCGCGGCTTTAATCGCCGGTTGTAACGATAAGGGAGAAGAGAAAGCTCACGTCGGTGAACCGCAGGTTACCGTTCATATTGTAAAAACGGCCCCGTTAGAAGTTAAGACTGAATTACCAGGCCGCACCAATGCTTATCGTATAGCCGAAGTTCGCCCACAGGTTAGCGGGATCGTACTGAATCGCAATTTCACTGAAGGCAGCGATGTGCAAGCAGGCCAGTCCCTGTACCAGATCGATCCCGCGACCTATCAGGCAAATTATGACAGCGCGAAAGGCGAACTGGCGAAAAGTGAAGCCGCCGCCGCCATCGCGCATTTGACGGTAAAACGTTACGTTCCGCTCGTGGGT…	AcrE	Efflux	Mul	Neg	No	NA	1158	52.1	0.326	-18.5	0.0205503	NA	NA
172	ATGTCACCCTGTGAAAATGACACCCCTATAAACTGGAAACGAAACCTGATCGTCGCCTGGCTAGGCTGTTTTCTTACCGGTGCCGCCTTCAGTCTGGTAATGCCCTTCTTACCCCTCTACGTTGAGCAGCTTGGCGTTACCGGTCACTCCGCCCTGAATATGTGGTCCGGTATTGTCTTCAGCATTACATTTTTATTTTCGGCCATCGCCTCACCGTTTTGGGGTGGACTCGCCGACCGTAAAGGCCGAAAACTCATGCTATTACGCTCTGCCCTCGGCATGGGCATCGTGATGGTGTTGATGGGGCTGGCACAAAATATCTGGCAGTTTTTGATCCTGCGGGCGCTTCTTGGGTTACTTGGCGGATTTGTCCCCAACGCTAATGCTCTTATCGCCACA…	mdtG	Efflux	Mul	Neg	No	NA	1227	52.5	0.222	-12.4	0.0211937	NA	NA
164	ATGCCACGTTTTTTTACCCGCCATGCCGCCACGCTGTTTTTCCCGATGGCGTTGATTTTGTATGACTTTGCTGCGTATCTGTCGACGGATCTGATCCAGCCTGGGATCATTAATGTGGTACGTGATTTTAATGCCGATGTCAGTCTGGCCCCTGCTGCCGTCAGTCTCTATCTTGCTGGCGGTATGGCGTTACAGTGGCTGCTGGGGCCGCTTTCCGACAGAATTGGCCGCAGGCCGGTGCTGATTACCGGGGCGCTAATTTTTACCCTTGCCTGCGCCGCGACAATGTTCACAACGTCTATGACACAGTTTCTTATCGCGCGTGCAATTCAGGGCACCAGTATCTGTTTTATTGCCACCGTTGGTTATGTCACGGTGCAGGAGGCGTTCGGACAGACA…	mdtM	Efflux	Mul	Neg	No	NA	1233	53.8	0.266	-13.4	0.0212679	NA	NA
527	GTGCAATACGAATGGCGAAAAGCCGAGCTCATCGGTCAGCTTCTCAACCTTGGGGTTACCCCCGGCGGTGTGCTGCTGGTCCACAGCTCCTTCCGTAGCGTCCGGCCCCTCGAAGATGGGCCACTTGGACTGATCGAGGCCCTGCGTGCTGCGCTGGGTCCGGGAGGGACGCTCGTCATGCCCTCGTGGTCAGGTCTGGACGACGAGCCGTTCGATCCTGCCACGTCGCCCGTTACACCGGACCTTGGAGTTGTCTCTGACACATTCTGGCGCCTGCCAAATGTAAAGCGCAGCGCCCATCCATTTGCCTTTGCGGCAGCGGGGCCACAGGCAGAGCAGATCATCTCTGATCCATTGCCCCTGCCACCTCACTCGCCTGCAAGCCCGGTCGCCCGTGTC…	AAC(3)-IV	DrugMod	Ami	Both	No	NA	786	60.7	0.203	-14.3	0.0299281	NA	NA
364	ATGAGTAAAGATATTAAACAAGTAATCGAGATAGCAAAAAAACACAATCTTTTTCTAAAAGAAGAAACGATACAGTTTAATGAATCAGGGCTTGATTTTCAAGCTGTTTTTGCACAAGATAATAATGGAATTGATTGGGTTCTAAGATTGCCTAGACGGGAAGATGTGATGCCTAGAACAAAGGTAGAAAAACAAGCTTTGGATTTGGTAAATAAGTACGCTATATCCTTTCAGGCACCAAACTGGATCATTTACACAGAGGAACTAATAGCTTATAAAAAGTTAGATGGTGTGCCAGCAGGTACGATAGATCATAACATAGGTAACTATATTTGGGAGATAGACATAAATAATGTTCCAGAATTATTTCACAAGTCGCTAGGCAGGGTGTTAGCAGAG…	mphB	DrugMod	Mac	Neg	No	NA	909	38.3	0.185	-4.8	0.0331	NA	NA
240	ATGACGAAAATGAACCGCCTGGCGGCCGCGCTGATCGCCGCACTGATCTTGCCGACCGCGCAGGCCGCGCAGCAGCAGGATATCGACGCCGTTATTCAGCCGCTGATGAAAAAATATGGCGTACCGGGCATGGCGATCGCCGTGTCGGTCGACGGCAAACAGCAGATTTACCCGTATGGCGTCGCCTCGAAGCAGACCGGCAAACCGATCACCGAGCAGACGCTGTTCGAAGTGGGCTCGCTGAGCAAAACCTTTACCGCGACGCTGGCGGTCTATGCGCAGCAGCAGGGCAAGCTGTCGTTCAACGATCCGGCCAGCCGCTATCTGCCCGAGCTGCGCGGCAGCGCCTTCGACGGCGTCAGCCTGCTGAATCTGGCGACGCATACCTCCGGCCTGCCG…	SRT-1 (C)	DrugMod	Blac	Neg	No	NA	1137	62.8	0.441	-12.9	0.0456582	NA	NA
431	ATGCATACGCAGAAGGCAATAACGGAGGCGCTTCAAAAACTCGGAGTCCAATCCGGTGACCTGTTGATGGTGCATGCCTCACTTAAATCGATTGGTCCGGTCGAAGGAGGAGCGGAGACGGTCGTCGCCGCGTTACGCTCCGCGGTTGGGCCGACTGGCACTGTGATGGGATACGCATCGTGGGACCGATCACCCTACGAGGAGACTCTGAATGGCGCTCGGTTGGATGACAATGCCCGCCGTACCTGGCCGCCGTTCGATCCCGCAACGGCCGGGACTTACCGTGGGTTCGGCCTGCTGAATCAGTTTCTGGTTCAAGCCCCCGGCGCGCGGCGCAGCGCGCACCCCGATGCATCGATGGTCGCGGTTGGTCCGCTGGCTGAAACGCTGACGGAGCCT…	AAC(3)-IIa	DrugMod	Ami	Both	No	NA	861	59.6	0.227	-11.2	0.0660223	NA	NA
131	ATGACTGAGCATGACCTTGCGATGCTCTATGAGTGGCTAAATCGATCTCATATCGTCGAGTGGTGGGGCGGAGAAGAAGCACGCCCGACACTTGCTGACGTACAGGAACAGTACTTGCCAAGCGTTTTAGCGCAAGAGTCCGTCACTCCATACATTGCAATGCTGAATGGAGAGCCGATTGGGTATGCCCAGTCGTACGTTGCTCTTGGAAGCGGGGACGGATGGTGGGAAGAAGAAACCGATCCAGGAGTACGCGGAATAGACCAGTCACTGGCGAATGCATCACAACTGGGCAAAGGCTTGGGAACCAAGCTGGTTCGAGCTCTGGTTGAGTTGCTGTTCAATGATCCCGAGGTCACCAAGATCCAAACGGACCCGTCGCCGAGCAACTTGCGAGCG…	AAC(6')-Ib9	DrugMod	Ami	Both	No	NA	519	54.3	0.219	-17.1	0.0676318	NA	NA
592	ATGATTGAACAAGATGGATTGCACGCAGGTTCTCCGGCCGCTTGGGTGGAGAGGCTATTCGGCTATGACTGGGCACAACAGACAATCGGCTGCTCTGATGCCGCCGTGTTCCGGCTGTCAGCGCAGGGGCGCCCGGTTCTTTTTGTCAAGACCGACCTGTCCGGTGCCCTGAATGAACTGCAGGACGAGGCAGCGCGGCTATCGTGGCTGGCCACGACGGGCGTTCCTTGCGCAGCTGTGCTCGACGTTGTCACTGAAGCGGGAAGGGACTGGCTGCTATTGGGCGAAGTGCCGGGGCAGGATCTCCTGTCATCTCACCTTGCTCCTGCCGAGAAAGTATCCATCATGGCTGATGCAATGCGGCGGCTGCATACGCTTGATCCGGCTACCTGCCCATTC…	APH(3')-IIa	DrugMod	Ami	Both	No	NA	732	60	0.27	-14.4	0.093928	NA	NA
749	ATGGCTGCCAAGTCGAAGAACGGTATTATCGGTAATGGACCAGATATTCCATGGAGCGCCAAAGGCGAGCAACTTCTATTTAAGGCAATTACATATAATCAATGGCTTTTAGTTGGACGCAAAACTTTTGAGTCAATGGGCGCTCTCCCAAATCGAAAGTATGCAGTTGTAACTCGCTCTAATTTTTCTACGAATGATGAGGGTGTAATGGTTTTCTCCTCAATTCAGGATGCCTTAATAAATTTAGAGGAAATCACGGATCATGTTATCGTTTCTGGTGGTGGTGAAATATACAAAAGCTTGATTTCCAAAGTAGATACTTTGCATATTTCAACAGTCGACATCGAGCGAGATGGAGACATAGTTTTTCCTGAAATCCCAGATACATTCAAGTTGGTA…	dfrA16	ResTarget	Tri	Neg	No	NA	459	38.3	0.227	-12	0.0973	NA	NA
425	ATGAATAAAGGTTTGCACAGAAAGCGCCTGAGTAAGCGTTTGCTGCTGCCCATGTTGCTGTGTTTATTGGCTCAACAAACGCAGGCTGTGGCAGCTGAGCAGACCAAGGTCAGTGACGTCTGCTCTGAGGTCACGGCTGAGGGTTGGCAAGAGGTACGCCGCTGGGACAAGCTGTTCGAATCCGCAGGAGTTAAAGGCAGTTTGCTGCTTTGGGATCAAAAGCGTTCTTTGGGGCTCTCCAACAATCTAAGTCGCGCCGCCGAAGGCTTTATTCCGGCTTCCACCTTCAAGCTCCCCTCCAGCCTTATTGCGTTGGAAACCGGGGCGGTGCGCGATGAAACCAGTCGTTTTAGCTGGGACGGAAAGGTTCGCGAAATTGCCGTCTGGAACAGGGACCAG…	OXA-55 (D)	DrugMod	Blac	Neg	No	NA	870	53.9	0.245	-8.9	0.1251	NA	NA
524	ATGCGCCCTCTCCTCTTCAGTGCCCTTCTCCTGCTTTCCGGGCATACCCAGGCCAGCGAATGGAACGACAGCCAGGCCGTGGACAAGCTATTCGGCGCGGCCGGGGTGAAAGGCACCTTCGTCCTCTACGATGTGCAGCGGCAGCGCTATGTTGGCCATGACCGGGAGCGCGCGGAAACCCGCTTCGTTCCCGCTTCCACCTACAAGGTGGCGAACAGCCTGATCGGCTTATCCACAGGGGCGGTTAGATCCGCCGACGAGGTTCTTCCCTATGGCGGCAAGCCCCAGCGCTTCAAGGCCTGGGAGCACGACATGAGCCTGCGCGACGCGATCAAGGCATCGAACGTACCGGTCTACCAGGAACTGGCGCGGCGCATCGGCCTGGAGCGGATGCGCGCC…	OXA-50 (D)	DrugMod	Blac	Neg	No	NA	789	64.8	0.3	-23.4	0.1422	NA	NA
505	ATGGCAATCCGATTCCTCACCATACTGCTATCTACTTTTTTTCTTACCTCATTCGTGCATGCGCAAGAACACGTGCTAGAGCGTTCTGACTGGAAGAAGTTCTTCAGCGACCTCCGGGCCGAAGGTGCAATCGTTATTTCAGACGAACGTCAAGCGGAGCATGCTTTATTGGTTTTTGGTCAAGAGCGAGCAGCAAAGCGTTACTCGCCTGCTTCAACCTTCAAGCTTCCACACACACTTTTTGCACTCGATGCAGACGCCGTTCGTGATGAGTTCCAGGTTTTTCGATGGGACGGCGTTAAACGGAGCTTTGCGGGCCATAATCAAGACCAAGACTTGCGATCAGCGATGCGAAATTCTGCGGTCTGGGTTTATGAGCTATTTGCAAAAGAGATCGGA…	OXA-118 (D)	DrugMod	Blac	Neg	No	NA	801	49.3	0.221	-13.1	0.15085	NA	NA
308	ATGCTAAAACAACCAATTCAAGCTCAACAACTTATCGAACTTTTGAAAGTGCATTATGGAATTGATATTCATACAGCACAATTCATCCAGGGTGGTGCTGATACGAATGCATTTGCATATCAAGCAGATTCAGAATCCAAGTCTTATTTCATAAAGCTAAAATACGGCTATCATGATGAAATTAATTTATCGATAATCCGTCTTTTACATGATTCTGGAATAAAAGAAATTATTTTTCCTATCCATACACTTGAAGCAAAATTATTCCAGCAACTAAAGCATTTTAAAATAATTGCGTATCCATTTATTCATGCGCCCAATGGTTTCACCCAAAATTTAACAGGAAAACAGTGGAAACAGCTTGGAAAAGTATTAAGACAAATTCATGAAACATCAGTT…	APH(9)-Ia	DrugMod	Ami	Neg	No	NA	996	32.9	0.2	-8.3	0.1642	NA	NA
211	ATGCCTTTTGCCCTCTACATGCTTGCCCTGGCGGTCTTCGTCATGGGCACTTCAGAATTCATGCTCGCGGGATTGCTCCCCGCGATCGCGACCGAACTTGACGTCTCGGTCGGCACTGCGGGCCTGCTGACCTCCGCATTCGCAGTCGGTATGGTCGTCGGCGCGCCAGTGATCGCGGCATTCGCTCGCCGTTGGCCACCGCGGCTCACATTGATCGTTTGCCTTCTCGTGTTCGCGGGAAGCCACGTCATCGGAGCGATGACACCAGTGTTCTCTCTCCTGCTCATCACCCGGGTGCTCAGCGCTCTCGCAAACGCAGGATTCCTCGCCGTAGCACTGAGCACGGCCACTACCCTCGTGCCAGCGAACCAGAAGGGGCGTGCACTGTCGATCCTGCTC…	cmlv	DrugMod	Chl	Both	No	NA	1176	63.6	0.206	-29.6	0.166896	NA	NA
355	ATGCAGAATTTTGGCAAAGTGGCCGTGTTGATGGGCGGCTTCTCTAGCGAGCGCGAAGTTTCTCTGGACAGCGGCGCCGCTATTTTGGCTGCCTTGAAAAGCAAAGGCGTCGATGCCCATGCGTTCGACCCCAAAGAAACTCCGTTGTCTGAATTGAAAACACAAGGTTTTCAGACGGCCTTCAATATTCTGCACGGTACTTTCGGCGAAGATGGCGCGGTTCAAGGCGCGTTGGAACTGATGGGTATTCCTTACACCGGCAGTGGTGTGGCCGCTTCCGCGCTGGGTATGGACAAATACCGCTGCAAACTGATTTGGCAGGCCGTGGGTTTGCCTGTTCCTGAGTTTGCTGTATTGCATGACGACAGCGACTTTGATGCTGTTGAAGAAAAATTGGGC…	vanL	ResTarget	D-cyc	Neg	No	NA	915	50.8	0.373	-14.4	0.1758	NA	NA
473	ATGAAACGCCGCCACGCCGCCATCGGCGCCCTGCTTGCCGCGCTTGCCACCTTTGCCCACGCCGAGCACCCGATCTGCACGATCGTGGCCGATGCCGCCACGGGCAAGGCCGTCTTGCATGAAGGCAAGTGCGACGAGCGCGTGACGCCCGCTTCCACCTTCAAGCTGGCGCTGGCCGTCATGGGCTTCGACCACGGCTTCCTCAAAGATGAGCACACCCCGGTTGAGCACTTCAGGCACGGTGACCCCGACTGGGGCGGCGAAGCCTGGCACCAGCCGATCGACCCGGCGCTGTGGCTCAAGTATTCGGTGGTCTGGTATTCGCAGCGCATTACGCATGCGATGGGCGCGCAGACCTTCCAGGCCTACGTGCGCAAGCTTGGCTACGGCAACATGGAT…	OXA-22 (D)	DrugMod	Blac	Neg	No	NA	825	65.5	0.331	-14.3	0.183	NA	NA
538	ATGGATAAGAATGATGTTGTTAAGAAGATACTTGAATCAAAAAAGTACGAAAACCTTGATTCAGATATTGTTGAAAAGGTTGTTTCCATTTCTGAGAAGAAATATAAATTAAAGGAAGTTGAGAATTATTCTAAAAAGAAATTGCATCAAATATGGGGGTCTTACTATTCTGCCTATCCTAATTGGGATAAATTATTAAAAAAGTACAATCAGGGGCAGTTATCAATAGAAGATTTACTAAAGATTCATTCTTCGACGAATGAAAGAGTCGCAACATTAAATGACTTTTACACTTATGTATTTGGAAATATCAAACATGTCTCATCTATTTTAGATTTTGGTTGTGGCTTCAATCCATTAGCTTTATACCAATGGAATGAAAATGAAAAAATAATATAT…	ArmA	TargetMod	Ami	Neg	No	NA	774	30.4	0.177	-7.3	0.192477	NA	NA
175	ATGTTTGCTAAAAATTCAAAGGCATATTCTGTCTACCTGCTGTTCCGATTTGTCTGTTCCCTGGCGGTTTCTATGTCCACAGTGCTTTCCATCGTGTACCACCTGGAGGTGGTGCAGCTGGATGCTTTCCAGCTTGTCCTGGTAGGGACGGTTCTGGAGACCTCCTGCTTTCTGTTCGAGATACCCACCGGTGTGGTGGCGGATTTGTATAGCCGTCGGCGCTCGGTGCTGATTGGAATGTTCCTCTACGGCCTGGGCTTTCTGATGGAGGGTGCGCTACCGTGGTTCGCGCCGGTTCTGCTGGCCCAGGTTGTCTGGGGTTGCGGTGATACCTTCATCACCGGCGCTCTGGAGGCGTGGATTGCCTCGGAGGAAGAGGACAAACCCATAGACAAGGTG…	tet40	Efflux	Mul	Pos	No	NA	1221	56.5	0.26	-12.7	0.20429	NA	NA
347	ATGAAATCAAGAAGCTTGCTTAGTAAGGCCGTTGTATCGAGCCTTTTGCTTTTTCAAGTCCTTTCAGTCTCGGCATCAGATCTAACTTCTGACATTCAAGAAGTCATTAAAGGCAAAAAAGCTCAAGTCGGCGTCGCGGTTCTTTACAAAGACGATGCCTTCACCGCGAATAGCGATGATCAATATCCTTTAATGAGCGTCTTCCAATTCCATATTGCACTTGCTGTTCTAAAGAAAATGGAAAAGGAAGGCATCCCCTTAACTGCAGTTGTTACGCTAGGACCATCTGACATCGACACGAAGACTTGGAGTCCGATGTACAAAAAATACAAGTCTAAGAAAATCACTTTGTCCTATGGAGACTTAATCAACTATATGGTCTCTCAGAGCGACAACAAT…	CblA-like (A)	DrugMod	Blac	Neg	No	NA	921	43.1	0.257	-10.8	0.2064	NA	NA
100	ATGGAAAATTTAGCAGTAAATATAACAAATCTACAAGTCAGCTTTGGCAACCAGCTAGAACTATCTATTGATTCTCTTCGTGTCTATCAGCAAGATCGTATAGGGATCATAGGAGAAAATGGTGTCGGTAAATCGACTTTGCTCAAACTAATAGCCGGTGAACTTTTTCCCGATCATGGGAAAATCCAAACAGAGATCACCTTCAACTACCTGCCTCAATTAACCTATCTCGCTGAAGCAAAGGACCTAAATTTGGAATTAGCCAGTCATTTCCAGTTAAGACTGGAAGAAACTTCAGAGCGGAAATGGAGCGGAGGGGAAGAACGAAAGATCGAGTTGATACGTCTTCTTTCTTCTTATGAACAAGGGATGCTTCTAGACGAGCCAACAACCCATCTA…	msrC	Efflux	Mac	Pos	No	NA	1479	39.5	0.189	-5.4	0.2072	NA	NA
323	ATGAGAAAAAGTGTGGGCATTACTGTTTTTGGATGCGAACAGGATGAGGCAAATGCTTTCCGCGCTTTATCGCCGGATTTTCATATTATCCCTACGCTGATTAGCGATGCGATATCGGCAGACAACGCAAAATTGGCCGCTGGCAATCAATGCGTTAGCGTAGGCCATAAGTCCGAGGTTTCCGAGGCGACAATTCTTGCGCTGAGAAAGGTCGGGGTAAAATACATTTCTACCCGCAGCATCGGCTGCGATCACATTGATACGACTGCCGCCGAGAGAATGGGAATCTCGGTTGGCACGGTTGCGTATTCGCCGGACAGCGTTGCGGATTATGCTTTGATGCTGATGCTGATGGCCATACGGGGTGCAAAACCCACCATGCACGCCGTGGCGCAACAA…	vanHB	TargetMod	Van	Pos	No	NA	972	50.6	0.225	-11.6	0.207817	NA	NA
641	ATGACTATACCTGACGCAAATGCAATCTATCCTAACTCAGCCATCAAAGAGGTTGTCTTTATCAAGAACGTGATCAAAAGTCCCAATATTGAAATTGGGGACTACACCTATTATGATGACCCAGTAAATCCCACCGATTTTGAGAAACACGTTACCCATCACTATGAATTTCTAGGCGACAAATTAATCATCGGTAAATTTTGTTCTATCGCCAGTGGCATTGAATTTATCATGAACGGTGCCAACCACGTAATGAAAGGTATTTCGACTTATCCATTTAATATTTTAGGTGGCGATTGGCAACAATACACTCCTGAACTGACTGATTTGCCGTTGAAAGGTGATACTGTAGTCGGAAATGACGTGTGGTTTGGGCAAAATGTGACCGTCCTACCAGGC…	VatE	DrugMod	Ami	Pos	No	NA	645	39.1	0.239	-10.9	0.2081	NA	NA
290	TTGTATAGAGTAAAAATAGCCATCCTGTTTGGGGGCTGCTCAGAGGAACATGATGTGTCGGTAAAATCAGCGAAAGAGATTGCCAACAACATTAACACAGAAAAATATGAGCCAATATACATTGGAATAACCCGATCCGGCGTTTGGAAAATGTGCGAAAAGCCATGCATGGATTGGGACAACGAAAACTGCCGTTCGGCAGTGCTTTCTCCGGACAAAAGAATGCACGGGCTGCTTGTCATGCGGGATAAGGGATATCAAATACAGCGTATAGATGCGGCATTTTCGGTTTTGCACGGCAAATCGGGCGAAGACGGCGCCATACAAGGTTTATTTGAATTGTCCGGCATCCCCTATGTAGGCTGTGATATTCAAAGCTCGGCGGTGTGTATGGACAAA…	vanA-Pa	ResTarget	Van	Pos	No	NA	1032	48.1	0.235	-10.9	0.2084	NA	NA
584	ATGTTAATTGGGGTGTATTTGTATGGTTCGGCAGTAATGGGTGGTTTACGTATGAATAGCGATGTAGATATTTTGGTAATAACAAATCAAAGTTTATCTGAAAAAACTCGAAGGAATCTTACAAATAGGTTAATGCTTATATCTGGGAAAATAGGAAACATAAAAGATATGAGGCCTCTTGAAGTTACGGTCATAAATCAAAAGGATATTGTCCCTTGGCATTTCCCCCCCAAATATGAATTTATGTATGGCGAGTGGCTAAGAGAGCAGTTTGAAAAGGGAGAAATTCCTGAGTCGACTTATGATCCGGATTTAGCAATACTTTTAGCACAACTAAGAAAAAATAGTATTAACCTTTTGGGACCAAAGGCAACAGAAGTAATTGAGCCTGTGCCAATG…	ANT(9)-Ia	DrugMod	Ami	Both	No	NA	729	38.4	0.14	-10.4	0.212338	NA	NA
531	GTGCTCACCGAACGCTCGGCCAGGGTGGCCACGGCGGTCAAACTGCATCGTCACGTAGGCCGGCGCCGGGCGGGACGTTTTCTCGCCGAAGGCCCCAACCTGGTAGCGGCGGCGTTGGCGCGCGGGCTGGTACGGGAGGTATTCGTCACCGAAGTTGCGGCGCGGCGGCACGAGCTCTTGTTGGCCGCGCACGAGGCTTCGGTTCATCTGGTGACTGAGCGGGCCGCGAAGGCGCTCTCTGATACGGTCACGCCGGCCGGGTTGGTGGCGGTGTGCGATCTGCCGGCGACCCGACTTGAGGATGTATTGGCCGGCTCACCTCAGCTGATCGCGGTGACCGTCGAGATCCGCGAGCCGGGCAACGCGGGCACGGTAATCCGCATCGCCGACGCCATGGGT…	tsnR	TargetMod	Mac	Pos	No	NA	783	69.6	0.232	-20.1	0.2142	NA	NA
701	TTGCAGCAGTGGGTTGATTGCGAATTCACCGGTCGAGACTTCCGCGACGAGGACCTTAGCCGCCTGCACACCGAACGGGCGATGTTCAGCGAATGCGATTTCAGCGGCGTGAATCTGGCCGAGTCACAACACCGAGGGTCGGCGTTTCGTAATTGCACCTTCGAACGGACGACACTGTGGCACAGCACATTTGCCCAGTGCAGCATGTTGGGCTCGGTCTTCGTGGCTTGCCGGCTGCGGCCGCTGACGTTGGACGACGTGGATTTCACGCTCGCCGTGCTCGGCGGAAATGATCTGCGTGGTCTCAACTTGACCGGCTGCCGGTTGCGAGAGACCAGCCTGGTGGATACCGACTTGCGCAAGTGCGTGCTGCGCGGCGCCGACCTCAGTGGTGCCCGT…	mfpA	TargetMod	Flq	Pos	No	NA	552	64.7	0.24	-14.2	0.2142	NA	NA
715	GTGTCCGCCCTCGGACGGTCGCGACGGGCATGGGGCTGGCACCGGCTCCATGACGAATGGGCAGCGCGGGTAGTCAGCGCGGCCGCAGTGCGGCCCGGTGAGCTCGTGTTTGACATCGGCGCCGGCGAAGGGGCACTGACGGCGCATCTAGTGCGAGCGGGGGCGCGGGTGGTCGCCGTGGAGTTGCACCCGCGACGAGTCGGTGTCCTCCGCGAGCGATTCCCTGGCATTACCGTGGTGCACGCGGACGCCGCCTCGATCCGGTTGCCCGGCCGGCCGTTCCGGGTTGTGGCGAACCCGCCGTACGGGATTTCGTCCCGCCTGCTGCGGACGCTGCTGGCACCCAACAGCGGGCTTGTCGCGGCCGATCTCGTGCTGCAGCGAGCCCTCGTATGTAAA…	erm(37)	TargetMod	Mac	Pos	No	NA	540	70.2	0.16	-22.1	0.2142	NA	NA
133	GTGAATACATCCTATTCACAATCGAATTTACGACACAACCAAATTTTAATTTGGCTTTGCATTTTATCTTTTTTTAGCGTATTAAATGAAATGGTTTTGAACGTCTCATTACCTGATATTGCAAATGATTTTAATAAACCACCTGCGAGTACAAACTGGGTGAACACAGCCTTTATGTTAACCTTTTCCATTGGAACAGCTGTATATGGAAAGCTATCTGATCAATTAGGCATCAAAAGGTTACTCCTATTTGGAATTATAATAAATTGTTTCGGGTCGGTAATTGGGTTTGTTGGCCATTCTTTCTTTTCCTTACTTATTATGGCTCGTTTTATTCAAGGGGCTGGTGCAGCTGCATTTCCAGCACTCGTAATGGTTGTAGTTGCGCGCTATATTCCA…	tetL	Efflux	Tet	Both	No	NA	1377	35.3	0.153	-11.4	0.215678	NA	NA
720	ATGTTACGCAGCAGCAACGATGTTACGCAGCAGGGCAGTCGCCCTAAAACAAAGTTAGGTGGCTCAAGTATGGGCATCATTCGCACATGTAGGCTCGGCCCTGACCAAGTCAAATCCATGCGGGCTGCTCTTGATCTTTTCGGTCGTGAGTTCGGAGACGTAGCCACCTACTCCCAACATCAGCCGGACTCCGATTACCTCGGGAACTTGCTCCGTAGTAAGACATTCATCGCGCTTGCTGCCTTCGACCAAGAAGCGGTTGTTGGCGCTCTCGCGGCTTACGTTCTGCCCAGGTTTGAGCAGCCGCGTAGTGAGATCTATATCTATGATCTCGCAGTCTCCGGCGAGCACCGGAGGCAGGGCATTGCCACCGCGCTCATCAATCTCCTCAAGCATGAG…	AAC(3)-Ia	DrugMod	Ami	Neg	No	NA	534	54.3	0.26	-13.6	0.216903	NA	NA
827	ATGTCTTATCTTTATTTAGCAATTGCGATTGCTTGTGAAGTTATTGCAACTTCAGCATTAAAAGCATCTCAAGGTTTTACTGTTCCAATTCCGTCTATTATTACAGTTGTGGGTTATGCAGTTGCTTTTTATTTATTATCTCTTACGCTCAAAACAATTCCAATCGGGATTGCCTATGCCATTTGGTCAGGCGCAGGTATTATTTTAATTTCTGCAATTGGCTGGATATTTTACAAACAACATTTAGACTTAGCTGCCTGCATTGGTTTAGCTTTAATGATCGCAGGCATTGTGATTATTAATGTGTTTTCTAAAAACACCCATCTATAA	smr	Efflux	Mul	Pos	No		330	34.5	0.24	-13.5	0.22
156	ATGATGTCGGCTAAGCTTTGGGCACCAGCCCTTACTGCTTGCGCATTAGCAACAAGTATCGCGCTTGTTGGTTGTAGCAAAGGCTCCGATGAGAAACAGCAAGCTGCTGCTGCTCAGAAAATGCCGCCTGCAGAAGTAGGTGTTATTGTTGCTCAACCACAAAGTGTTGAACAAAGCGTTGAGCTTTCAGGCCGTACTTCAGCATATCAAATTTCTGAAGTTCGTCCTCAAACAAGTGGCGTGATTTTAAAACGTTTATTTGCTGAAGGAAGCTATGTTCGTGAAGGTCAGGCGCTTTATGAGCTCGACTCTAGAACGAACCGTGCAACGTTAGAAAATGCAAAAGCATCACTCCTACAACAACAGGCAAATCTAGCTTCACTACGTACCAAGTTAAAT…	AdeI	Efflux	Mul	Neg	No	NA	1251	42.8	0.293	-17.8	0.2229	NA	NA
196	ATGCAAAAGCATCTTTTACTTCCTTTATTTTTATCTATTGGGCTGATATTACAGGGGTGTGATTCAAAAGAAGTCGCTCAAGCTGAGCCACCACCGGCTAAAGTCAGTGTATTAAGCATTCAACCGCAGTCGGTAAATTTTAGTGAAAATCTTCCTGCACGAGTACATGCGTTCCGTACGGCGGAAATCCGTCCGCAAGTCGGAGGTATTATTGAAAAGGTTCTATTTAAACAAGGTAGTGAAGTTAGAGCAGGGCAAGCTTTATATAAAATTAATTCCGAGACTTTTGAGGCCGATGTAAATAGCAATAGAGCTTCTCTCAATAAAGCTGAAGCTGAGGTGGCAAGACTCAAAGTTCAGTTAGAACGTTATGAGCAGCTATTACCAAGTAATGCGGTT…	AdeA	Efflux	Mul	Neg	No	NA	1191	42.8	0.23	-15.2	0.2229	NA	NA
311	ATGAATCTGGAGCGGGTAGATCTTAATCTATTAATATATCTTGATGTTCTTCTTCGTGAAAAAAACGTTACTCGCGCAGCCGAACAGCTTGGTGTTACTCAGCCTGCCATGAGTAATATTTTACGCCGCTTGCGTAATTTATTTAATGACCCTCTCCTGATCCGCTCATCTGAAGGGATGACACCGACAGAACGTGCACTTGAATTACAACCGCGTATTCGTGATGCTCTTTCTGACCTTTCAATGATTTTGGAACCGCGTACCGAATTCCGCCCTTATACCAGTAATCGCGTTTTCCGTATTATGACTTCTGACTATGCAGAAGCCACCCTAGTCCCTCGTCTTGTTAAAGCCCTCCGCTCAGAAGCACCAAACGTTGTACTCGATTTTCTTACTCCA…	mexT	Reg	Mul	Neg	No	NA	990	42	0.251	-11.6	0.2229	NA	NA
242	ATGACCGAGAAGAAGACCGTCGCCCTGCTGTGCGGTGGCCGCTCCTCCGAGCACCCCATTTCGCTCATTACCGCCGCTGGCGTGCTGGGTGCCATCGACCGCACCGCCTACGAGGTCATCACTATCGGCATTACCCGTGACGGCCGCTGGTACCTGACCGATGAGCAGCAGCTTGCCGAGCTGACCGCTGGCACTCGCGGTACCGCAGAGTTCCCCGAGGGTACCCAGCAGGTGTTCCTGCCGATGGGTACTGGTGATTCCCGCTTGACCCTGGTGGATGCTGAGGGTATCGTTACCCGCACCGCACCGGTGGACGTTGTGTTCCCGCTGCTACACGGCCCCTTCGGTGAGGACGGCACCGTGCAGGGTCTACTGGAAATGGCTGACCTGCACTATGTG…	vanD-like	ResTarget	Van	Pos	No	NA	1119	61.8	0.465	-11.9	0.2254	NA	NA
316	ATGAAAAATATCGGCATTACCATTTATGGATGTGAGAGGGACGAGGCTGAAGTGTTCAATGAACTTTCGCCACGCTTTGGTGTCATACCTGCCATTACAAGCTCTGCCGTATCGGAAACCAACGCAATGTTAGCTCCCGGCAATCAATGTATCAGCGTGGGGCACAAATCTGAGATTTCCGAATCCATTCTTCTTGCTCTGAAGGAATCCGGCGTCAAATATATCTCTACCCGAAGTATTGGCTGCAATCACATAGACGTGAAGGCCGCGGAAAGTATGGGTATCGCTGTTGGAAACGTGGCATATTCACCGGATAGCGTTGCCGATTATACATTGATGCTGATGCTGATGGCGATACGAAACGCAAAATCCATTGTGAGCCGTGCGGAAAAATATGAT…	vanHF	TargetMod	Van	Pos	No	NA	969	48.1	0.23	-9	0.22575	NA	NA
627	ATGACGCAAATTTTAATAGTAGAAGATGAACAAAACTTAGCAAGATTTCTTGAATTGGAACTCACACATGAAAATTACAATGTGGACACAGAGTATGATGGACAAGACGGTTTAGATAAAGCGCTTAGCCATTACTATGATTTAATCATATTAGATTTAATGTTGCCGTCAATTAATGGCTTAGAAATTTGTCGCAAAATTAGACAACAACAATCTACACCTATCATTATAATTACAGCGAAAAGTGATACGTATGACAAAGTTGCTGGGCTTGATTACGGTGCAGACGATTATATAGTTAAGCCGTTTGATATTGAAGAACTTTTAGCAAGAATTCGTGCAATTTTACGTCGTCAGCCACAAAAGGATATTATCGATGTCAACGGTATTACAATTGAT…	ArlR	Reg	Unk	Pos	No	NA	660	33.2	0.19	-5.5	0.228	NA	NA
770	ATGTCTGATCAACATAATTTAAAAGAACAGCTATGCTTTAGTTTGTACAATGCTCAAAGACAAGTTAATCGCTACTACTCTAACAAAGTTTTTAAGAAGTACAATCTAACATACCCACAATTTCTTGTCTTAACAATTTTATGGGATGAATCTCCTGTAAACGTCAAGAAAGTCGTAACTGAATTAGCACTCGATACTGGTACAGTATCACCATTATTAAAACGAATGGAACAAGTAGACTTAATTAAGCGTGAACGTTCCGAAGTCGATCAACGTGAAGTATTTATTCACTTGACTGACAAAAGTGAAACTATTAGACCAGAATTAAGTAATGCATCTGACAAAGTCGCTTCAGCTTCTTCTTTATCGCAAGATGAAGTTAAAGAACTTAATCGCTTA…	mgrA	Reg	Unk	Pos	No		444	33	0.23	-9	0.228
785	ATGGAATTCACTTATTCGTATTTATTTAGAATGATTAGTCATGAGATGAAACAAAAGGCTGATCAAAAGTTAGAGCAATTTGATATTACAAATGAGCAAGGTCATACGTTAGGTTATCTTTATGCACATCAACAAGATGGACTGACACAAAATGATATTGCTAAAGCATTACAACGAACAGGTCCAACTGTCAGTAATTTATTAAGGAACCTTGAACGTAAAAAGCTGATCTATCGCTATGTCGATGCACAAGATACGAGAAGAAAGAATATAGGACTGACTACCTCTGGGATTAAACTTGTAGAAGCATTCACTTCGATATTTGATGAAATGGAGCAAACACTCGTATCGCAGTTATCTGAAGAAGAAAATGAACAAATGAAAGCAAACTTAACTAAA…	mepR	Reg	Unk	Pos	No	NA	420	33.3	0.17	-7.7	0.228	NA	NA
176	ATGGAAAAATACAACAATTGGAAACTTAAGTTTTATACAATATGGGCAGGGCAAGCAGTATCATTAATCACTAGTGCCATCCTGCAAATGGCGATTATTTTTTACCTTACAGAAAAAACTGGATCTGCGATGGTCTTGTCTATGGCTTCACTAGTAGGTTTTTTACCCTATGCGGTCTTTGGACCTGCAATTGGTGTGCTAGTGGATCGTCATGATAGGAAGAAGATAATGATTGGTGCTGATTTAATTATCGCAGCAGCTGGTGCAGTGCTTGCTATTGTTGCATTCTATATGGAGCTACCTGTCTGGATGGTTATGATAGTATTGTTTATCCGTAGCATTGGAACAGCTTTTCATACCCCAGCACTCAATTCGGTTACACCACTTTTAGTACCAGAA…	mef(A)	Efflux	Mac	Pos	No	NA	1218	37.5	0.152	-6.9	0.2367	NA	NA
293	ATGAAACTAACCTCGAAATATGAAACGATTCGGCGAATCTTGTCCGAATGCAAGCAGCCTGAGTATCGGTATGCTCAGATTATGGACGCCATTTTCAAGCAAAACATCGGCGAATACGAACGGATGACCATCCTACCCAAATTTTTGCGCGACGAGTTGAATCGGATACTTGGACCGAACGTTTGCAGTATCGCTCCGGTAAAGGAGCTCACGTCGAAACAGGTTAGCAAGGTGCTGTTTGCGATTCCGGGCGACGAACAGGTCGAGGCCGTACGACTTACTTATGAACGGGGGTGGAAATCGTATTGTATTTCCACACAGTGCGGCTGCGGATTCAGGTGCAAGTTTTGTGCTACCGGTACCATTGGTCTGAAACGAAATCTGACCGCCGACGAAATT…	clbB	TargetMod	Chl	Pos	No	NA	1032	50.1	0.195	-8.7	0.24	NA	NA
287	ATGTATAAGCTTAAAATTGCAGTCCTGTTTGGAGGCTGCTCAGAGGAACATGATGTTTCAGTGAAATCTGCGATGGAGGTTGCAGCAAATATAAACAAGGAAAAATACCAGCCGTTTTATATTGGAATCACAAAATCCGGCGCATGGAAACTATGCGATAAGCCCTGCCGGGACTGGGAGAACTATGCGGGATACCCGGCTGTGATTTCTCCGGACAGAAGGATCCATGGCCTGCTGATACAAAAGGACGGCGGATATGAGAGCCAGCCTGTAGACGTGGTGCTTCCGATGATTCATGGAAAATTTGGCGAGGACGGAACCATACAGGGTCTGCTTGAGCTGTCCGGCATTCCTTATGTGGGATGCGACATTCAAAGTTCTGTAATCTGTATGGATAAG…	vanD-like	ResTarget	Van	Pos	No	NA	1032	49.2	0.216	-10.9	0.2432	NA	NA
285	ATGAAACGCAACATCGCTATCGTAGCAGGAGGAGATACCTCTGAAATCGTAGTTTCCCTGCGTAGCGCACAGGGTATTTATTCCTTTATTGATAAGGAAAAGTATAATTTGTATATCGTGGAGATGGAAGGCCGTCGCTGGGAAGTACAATTACCGGACGGAAACAAAGTGCCGGTGGATAGAAACGACTTTAGTTTTACGAACGGAACGGAGAAGGTTGTGTTCGACTTTGCTTATATCACCATCCACGGTACGCCGGGTGAGGATGGCAGGCTGCAAGGCTATTTTGATATGATGCGTATTCCGTATTCCTGTTGTGGAGTGTTGGCGGCTGCCATTACTTATGACAAGTTTACCTGCAATCAATATCTGAAGGCTTTTGGAGTGCGCATTGCCGAA…	DaLigC	ResTarget	D-cyc	Neg	No	NA	1029	43.2	0.286	-7.5	0.2527	NA	NA
314	ATGAAACGCACGATTGCTATTGTAGCCGGAGGAGATACCTCCGAATTCCACGTCTCCCTGCGTAGTGCACAGGGGATTTACTCCTTCATCGACAAGGAGAAGTATACCTTATATATTGTAGAAATGCACGGACTGGACTGGCATGTACAGCTGCCCGACGGCGCTAAGGCTCCGGTAGACCGCAATGACTTCAGCTTCGTGCTGGATGGCGAGAAAGTGACATTCGACTTTGCCTATATCACCATCCACGGAACTCCGGGTGAGGACGGCCGTCTGCAGGGCTATTTTGATATGCTCCACATCCCTTATTCGTGTTGCGGAGTACTGGCAGCGTCGCTCACGTACGATAAGTTTGCCTGCAACCAGTATCTGAAAGGTTTCGGTGTGCGCATTGCCGAA…	DaLigC	ResTarget	D-cyc	Neg	No	NA	981	50.7	0.297	-8.9	0.2527	NA	NA
319	ATGAAACGTACAATTGCGATTGTAGCAGGAGGAGACTCATCTGAACATGGAGTCTCCATGAAAAGTGCAGAGGGTATCTACTCTTTTATCGATCAGGACAAATATACCCTCTATATCGTGGAACTGACTAAAGCACGCTGGGAAGCGATTCTTTCCGACGGCAGCCGTGCACAAGTGGATAAGAATGACTTCAGTTTCATGGATCATGGACAGAAAATCATACCCGACTTTGCTTATATCACCATCCACGGAACTCCGGGAGAAAACGGTATCCTGCAGGGATATTTTGAACTGTTAGGCATTCCCTACTCTACCTGCGACGTGCTGGTTTCTGCACTGACTTTCAGCAAATTCACTTTAAACCAGTACCTGAAGGGATTCGGAGTACGGGTAGCTGAA…	DaLigC	ResTarget	D-cyc	Neg	No	NA	978	45.9	0.387	-10	0.2527	NA	NA
321	ATGAAACGTACCATTGCGATAGTAGCCGGCGGAGATTCCAGCGAACTCCCCGTTTCCCTGCGCAGCGCACAAGGGATTTACTCTTTCATTGACAAAGAGCGTTATAACCTATATATAGTAGAGATGGAAGGGCACCGTTGGGAAGTCATATTGCCCGACGGCACTAAAACTCCCATCGACCGTAACGACTTCGGATTCATGGAGAATGGCGAAAAGAAGCTTTTCGATTTCGCTTATATCACCATTCACGGCACTCCGGGTGAGAACGGTATCCTGCAAGGTTACTTTGACTTGCTGGGGATTCCTTACTCCAGTTGTAATGTACTGGTTTCGGCCATAACATTCAATAAGTTCACTTGCAACCAATATTTGAAAGGTTTCGGAATCCGAGTATCCGAA…	DaLigC	ResTarget	D-cyc	Neg	No	NA	963	45.6	0.334	-12	0.2527	NA	NA
322	ATGAAACGCACAATCGCTATTGTATGCGGAGGGGACACTTCCGAATTTGAGGTCTCCTTACGCAGTGCACAAGGAATCTACTCCTTCATCGACAAGGAGAGATACACATTATATATTGTGGAGATGCGCGGGACCGACTGGCACGTGCAGCTCCCCGACGGAACGAAGACTCCGGTAGACCGCAACGACTTCAGCTTCCGGCTGGACGGTGCGAAGGTAGTGTTCGACTTCGCCTATATCACTATCCACGGCACTCCGGGAGAAGACGGACGCCTGCAGGGGTATTTCGATATGCTTCACATCCCTTATTCCTGTTGTGGGGTACTTGCCGCCGCACTGACGTATGACAAGTTTGCCTGCAACCAGTATCTGAAGGCGTTCGGCGTGCGCATTGCCGAT…	DaLigC	ResTarget	D-cyc	Neg	No	NA	972	50.7	0.301	-10.5	0.2527	NA	NA
303	ATGAAAAATCCCAAAAGAAACATAGCCATCGTGTGTGGTGGAGATTCTTCCGAGCACGACGTCTCAATGCGTTCGGCTCAAGGTTTGTACTCTTTCTTTGATAAAGAGCGCTATAATGTCTACATTGTCGACGTGAAAGGACTCGATTGGAACGTGCATTTTGAAGACGGAACCACGGCTCCCATTGATAAAAATGACTTTTCTTTTCTGGTGAATGGCAAGCTCGTGGTGTTCGATTACGCGTATATTACGATTCACGGAACGCCCGGTGAGAACGGAATAATGCAAGGTTACTTCGAGCTTCTGCATATTCCGTACAGCACAAGTGGCGTTTTGGTCGAGGCAATGACGTTTGATAAATTCGTGCTTAACAATTATCTGCGCGGCTTCGGTGTGAAT…	DaLigC	ResTarget	D-cyc	Neg	No	NA	1005	47.2	0.242	-6.2	0.2585	NA	NA
233	TTGTGTTTAATTAAGCCAAAGCATGATAATTCAATCAAAGAAAAGAGGACAAAAATGAACATCGTAGTACTTGCCGGAGGGCTCAGCACAGAGAGAGATGTTTCCTTCAAGACAGGAAGCATGGTAGCTAAGGCACTCAAAGAGAACGGCCACAAAGTTATATTATTGGATGTATTTATGGGATATAGTGACAGGGAGGAGGACCTGACAGGTATATTTGACCGCGCGGACGAGATAAGCGTGCAGGTCAGTGATATTCCGACAGAGGCACCTGACCTCGCAAAGGTAAAGGCTTCCAGAAAGGACCAGTCACCTTGCTTCTTCGGACCAAATGTCATCAAAATATGTCAGATGGCGGACATTGTTTTCATGGCTCTCCACGGAGAAAACGGAGAGAAC…	vanG	ResTarget	D-cyc	Uncul	No	NA	1146	47.4	0.243	-13.2	NA	NA	NA
241	ATGCTGCTGGCCGGGCCGCTCGCGGGGGTGGCGCTCGACCGGTTTGACCGGCGCCAGTTGATGATCTGGAGCGACCTGGTGCGGGCGGTGCTCGCGGGGCTGTTCGTGTTGGGATTGTCGCTGGGGCAAAGTTGGATCTTCTATGTGCTGAGCGGCTTGATGATGGCGGCGTCGCCGTTCTTCACCAGCGGGCGAGCGTCGATTTTGCCTGTGATCGCCACTAAGGACGAACTGCATACCGCGAATTCCATGACGCAGACGACGCAGTGGACGACAACCGCCGTGGGTGCTTTTTTGGGCGGGCTGAGTGCATCGACGATGGGCTACGAGGTCGCGTTCTTTCTGAACGCGCTTTCTTTTCTGTTCTCCGCCCTTTGCATCAGCAAGCTGCGGGTGCCA…	ykkD	Efflux	Unk	Uncul	No	NA	1122	61.7	0.228	-27.5	NA	NA	NA
250	ATGTTATATTCTATAAGGTATGCACAGGAGAACTATACGATAAGAGATTGTGTGTGGAAAAGAGGATTAATAATGAATATAGTTGTATTAGCAGGTGGTACAAGCACTGAAAGAGATATATCAATTCTTACAAGTACCAAAGTGTGTGAGTCTTTAAGAAGAAATGGATACAATGCTAACATTGTGGATGTTTTTTTCGGTATAGATAGTGAAAATGTTGATAACTTTTTTAATAATGACAATGATTTGGAAAAGCTTTGCAAATATTTAAAGAACCAGACTCCTGATGTTGAGAAGGAACTTGAAGCAAGAAAAGCTTTGGGAAAAGGTTTCTTTGGAGATAATGTTCTTGAACTCTGCCAGAAAGCAGACATAGTATTTATGGGGCTTCACGGAAGC…	vanD-like	ResTarget	D-cyc	Uncul	No	NA	1104	36.4	0.17	-10.1	NA	NA	NA
261	ATGAAACTGGCTGTATTATTCGGCGGTATTTCGAGTGAGCACGATATCTCGTGCCTGTCTGCCGCTTCTATTTTGCGAAACCTGAATAAAGATAAATATGAAATCTATCCGGTCGGCATCACCCGCGACGGCGAGTGGTTCTACTGCCCGGACTGCGATCCGGACCGCGTAGAGAGCGGTGCGTGGGAGCGCATGACCGGCAAGGTCAAGGTCGTTCTGGCACCCGACCGCGGCATGCATGGCATGGTGCTGCTTCGTGAGGGAGAAATCGAGGTTGTCCGTCTGGACTGCGTATTTCCGGTGCTGCACGGCGTCGGCGGCGAGGACGGCACGATGCAGGGTCTGCTCGAACTGGCCGGCATTCCGTACGTCGGCTGCGGCGTAGCTGCAAGCGCGAAC…	DaLigC	ResTarget	D-cyc	Uncul	No	NA	1071	59.8	0.39	-12	NA	NA	NA
264	ATGATGAAAGAAACGATAGCGGTATTATTTGGCGGACAGTCTTCTGAGCATGTGGTATCCTGCATGTCGGCAGCCAATGTAATTGACCAGATCGATAAAGATAAGTATGACCTGCTTCTCATTGGTATTACCGAGGAGGGCGAGTGGATTCTGACTCCATCTGTGGAGGAGATCCGCAATGACACCTGGAGAGACGGCAGGACTCATGCCGTATTATCCCCGGATGCGACCAGGAAATGTGTCATCATTTCCGAAGGGGACGCTACAAAAGAAGTCAGGGTTGATGTGGTATTCCCGGTGCTTCACGGACTGCGCGGCGAGGATGGAACGGTCCAGGGCCTGTTAGAACTGGCGCGGATTCCATATGTGGGCTGCGGCGTGCTGGCAAGCGCGGTTTCC…	vanG	ResTarget	D-cyc	Uncul	No	NA	1065	51.9	0.33	-8.3	NA	NA	NA
300	ATGAAACGCATTATCGCTATTGTAGCCGGAGGTGACTCTTCGGAACATGATGTCTCCATGCGCAGTGCAGAAGGCATATACTCTTTTATCGACAAAGATAAGTACACCTTATATATAGTAGAACTTACCAAAGAGAAATGGGAAGCACTGTTGCCCGACGGAAGCCGTGCACAGATTGACAGGAATGATTTCAGCTTCAGTCACGACGGTCAGAAGGTAAAACCTGACTTTGCATACATTACTATCCACGGTACTCCGGGAGAGAACGGTATCCTCCAAGGTTATTTCGAACTGCTAGGCATCCCCTACTCTACGTGCGACGTACTGGTATCGGCCATGACATTCAGTAAATTTACCCTCAATCAGTATCTGAAAGGATTTGGTGTACGCGTAGCTGAA…	DaLigC	ResTarget	D-cyc	Uncul	No	NA	1014	42.4	0.286	-9.2	NA	NA	NA
304	ATGAAGAATTTAAAGAGAACTATCGCGATTGTGTGCGGCGGAGACTCCTCCGAACACGACGTTTCCCTCCGCTCTGCGCAGGGACTCTATTCCTTTTTCGACAAGGAGCGCTATGATGTCTATATCGTAGATGTGCGCGGCACCGATTGGCGCGTACAGCTTCCTGACGGCGAGGAGGCAAAAATCGACCGTAACGACTTTTCATTCGTCAAGACTGACGGCACCGCCGTCGTCTTCGACTATGCCTATATCACCATCCACGGACAACCTGGCGAAAACGGCCCCATGCAGGGCTACTTCGACTTGATACACGTCCCCTACTCCACGAGCGGCGTGCTGGTCGAGGCCATGACCTTTGACAAGTTTGTGCTCAACCGCTACTTGGGCAGCTTCGGTATC…	DaLigC	ResTarget	D-cyc	Uncul	No	NA	996	55.5	0.329	-5.3	NA	NA	NA
338	ATGAAAGATAAACAAATAATCGTATTGATGGGTGGTCCTTCCGAAGAAGCTGAAGTATCTCGTCGCACAGGCGCTGCTATTGCAGAAGCACTTGTGAGCAAAGGGTATAAGGCTCAAACATTAGAACTTAATCCTCGTACTGTATTGAAAGATATCGATTCCTTAGGCGGTGAAGTCGTATTTAATGCTATTCATGGTCGCTATGGTGAAGATGGTGCTTTGCAAGGCCTTTTAGAAATGGCAGAAATCCCATATACTGGCTCCGGCATCATGGCTCATGCTGTGGGCATGAATAAAAAAGTAAGTAAAGACGTATTTAAAGGCGCTAATATTCCAACTGCAAGATCTGAATCCTATAATGGTAATCTTGAATCTGCAGAGGCAATTATCGATCATATT…	vanC	ResTarget	D-cyc	Uncul	No	NA	933	40.3	0.31	-9.1	NA	NA	NA
366	ATGAAATCGAAACTGCTTCTTGCCGCGGCCTTGGCCGCACTCGCCGGCACGTCGATGGCCGCCCAGGCGGCCGAACTGCAATATAAGCCGCCGCCGATCACCAACAAGGAATGGGAGACCCCGTTCCCCGGCTTCAAGATCGTCGGCAACATGTATTATGTCGGCACCTACGATCTGGGCTGCTATCTGATCGACACGGGGGCCGGGCTTATTCTGATCAATTCCGGCGCCGACGGTTCGTATCCGCTGATCAAGGCCAATATCGAGAAGCTCGGTTTCAAGACCAGCGACATCAAGATCATCACCTCGACGCACGGCCACGGCGATCATGTCGGCGACCTCGCCGCGTTCCAGAAAGATGCGCCCGCCGCCAAGACCTATATGAATTTTCGCGATGCG…	LRA-3 (B)	DrugMod	Blac	Uncul	No	NA	909	59.4	0.325	-16.5	NA	NA	NA
639	GTGCACCTCAAATCCATCGTTCACGAGTTGCTGTGGTTTCTCAAAGGCGACACCAACGTCCGCTATCTGAAGGAGAACGGCGTCAGCATCTGGAACGAATGGGCCGACGCGAACGGCGAGCTCGGCCCCGTTTACGGCTACCAGTGGCGCTCATGGCCGACACCGGACGGTCGCCACATCGACCAGATCTCGCAGGTGCTCGGGCAACTGCGCACGAACCCCGACTCGCGGCGCATGATCGTCTCGGCGTGGAACGTCGCGGACCTCGACCGGATGGCGCTCATGCCGTGCCACGCATTCTTTCAGTTCTACGTGGCTGGGGGACGGCTCTCGTGCCAGCTCTACCAGCGCAGCGCCGATATTTTTCTCGGCGTGCCGTTCAACATCGCTTCCTATGCG…	dfrE	ResTarget	Tri	Uncul	No	NA	645	60.9	0.27	-12.3	NA	NA	NA
